# Supplementary material for: Identification of candidate genes for milk production traits by RNA sequencing on bovine liver at different lactation stages
Source: BMC Genet. 2020 Jul 9;21:72. doi: 10.1186/s12863-020-00882-y (PMC7346489; doi:10.1186/s12863-020-00882-y)
Supplement: Supplementary file 5 — Additional file 5. List of differentially expressed genes in bovine liver between early lactation and dry period/peak of lactation and dry period/peak of lactation and early lactation. [file 12863_2020_882_MOESM5_ESM.xlsx]

## Sheet: Sheet1
Additional file 5 List of differentially expressed genes in bovine liver between early lactation and dry period.
ID	log2FoldChange	pvalue	FDR q value	symbol	gene name	chr	start	end	length
ENSBTAG00000025554	inf	5e-05	0.00469012	LRRC73	leucine rich repeat containing 73	23	17025825	17028729	1168
ENSBTAG00000043553	5.57154	5e-05	0.00469012	GPX3	glutathione peroxidase 3 (plasma)	7	64286948	64295117	1564
ENSBTAG00000019770	4.26721	5e-05	0.00469012	APOA4	apolipoprotein A-IV	15	27906598	27919592	1409
ENSBTAG00000006354	4.07219	5e-05	0.00469012	HP	haptoglobin	18	39173137	39179293	1357
ENSBTAG00000003492	3.7739	0.00055	0.0308341	-		21	61025472	61032824	1199
ENSBTAG00000013054	3.66858	5e-05	0.00469012	MFSD2	major facilitator superfamily domain containing 2A	3	106724608	106737437	2091
ENSBTAG00000045989	3.4645	5e-05	0.00469012	CDC42EP5	CDC42 effector protein (Rho GTPase binding) 5	18	63119873	63124888	673
ENSBTAG00000004680	3.22735	0.00015	0.0111993	SLC13A5	solute carrier family 13 (sodium-dependent citrate transporter), member 5	19	25792457	25815845	1606
ENSBTAG00000011525	3.22065	5e-05	0.00469012	SMCT1	solute carrier family 5 (sodium/monocarboxylate cotransporter), member 8	5	65386758	65453818	2493
ENSBTAG00000011116	3.14608	5e-05	0.00469012	PAQR9	progestin and adipoQ receptor family member IX	1	127041077	127043157	1585
ENSBTAG00000016048	3.11006	5e-05	0.00469012	CPT1B	carnitine palmitoyltransferase 1B (muscle)	5	120098390	120107048	2968
ENSBTAG00000001448	2.8914	5e-05	0.00469012	INMT	indolethylamine N-methyltransferase	4	66002072	66006203	792
ENSBTAG00000002258	2.6448	5e-05	0.00469012	APOA1	apolipoprotein A-I	15	27932198	27934085	899
ENSBTAG00000047766	2.63765	5e-05	0.00469012	G0S2	G0/G1 switch 2	16	75539496	75540455	759
ENSBTAG00000020647	2.611	5e-05	0.00469012	RASL11B	RAS-like, family 11, member B	6	70179364	70183823	1921
ENSBTAG00000000986	2.58718	5e-05	0.00469012	USH1C	Usher syndrome 1C	15	35500294	35548988	2129
ENSBTAG00000006934	2.47951	5e-05	0.00469012	CYP11A1	cytochrome P450, family 11, subfamily A, polypeptide 1	21	34724299	34734990	1558
ENSBTAG00000038748	2.42704	5e-05	0.00469012	HBB	hemoglobin, beta	15	49022978	49024620	614
ENSBTAG00000038067	2.42677	5e-05	0.00469012	MT1A	metallothionein-1A	18	24106716	24108524	394
ENSBTAG00000001052	2.3813	5e-05	0.00469012	ADCY10	adenylate cyclase 10 (soluble)	3	824903	905840	4845
ENSBTAG00000019585	2.34463	5e-05	0.00469012	MYOM1	myomesin 1, 185kDa	24	37673540	37796145	5838
ENSBTAG00000002473	2.33779	5e-05	0.00469012	ANGPTL4	angiopoietin-like 4	7	18236482	18243588	1904
ENSBTAG00000022395	2.26544	5e-05	0.00469012	LOC104968478	serum amyloid A protein-like	29	26693334	26696508	555
ENSBTAG00000017188	2.23729	5e-05	0.00469012	C20ORF82	isthmin 1, angiogenesis inhibitor	13	7018843	7051645	2449
ENSBTAG00000016529	2.21485	5e-05	0.00469012	SLC25A30	solute carrier family 25, member 30	12	15590375	15614506	2010
ENSBTAG00000031814	2.06193	5e-05	0.00469012	SDS	serine dehydratase	17	63302876	63311105	1544
ENSBTAG00000024291	2.04939	5e-05	0.00469012	FAM71F2	family with sequence similarity 71, member F2	4	93461863	93486895	1148
ENSBTAG00000019554	2.02129	5e-05	0.00469012	FBP2	fructose-1,6-bisphosphatase 2	8	82396095	82438817	1281
ENSBTAG00000046768	2.02017	5e-05	0.00469012	IGFBP1	insulin-like growth factor binding protein 1	4	76720425	76725309	917
ENSBTAG00000018941	2.00262	0.00015	0.0111993	CPXM2	carboxypeptidase X (M14 family), member 2	26	43828547	43966115	2630
ENSBTAG00000014707	1.91719	5e-05	0.00469012	ISG15	ISG15 ubiquitin-like modifier	16	52714627	52715654	602
ENSBTAG00000008683	1.86007	5e-05	0.00469012	LDHA	lactate dehydrogenase A	29	26543855	26555892	1686
ENSBTAG00000019524	1.82638	5e-05	0.00469012	ITGAD	integrin, alpha D	25	27709271	27737085	3868
ENSBTAG00000047801	1.81414	5e-05	0.00469012	CRELD2	cysteine-rich with EGF-like domains 2	5	120933369	120940337	1355
ENSBTAG00000008124	1.79776	5e-05	0.00469012	GK	glycerol kinase	X	118110570	118186827	2005
ENSBTAG00000001675	1.76854	5e-05	0.00469012	ITPKA	inositol-trisphosphate 3-kinase A	10	37035180	37043518	1793
ENSBTAG00000002333	1.75361	5e-05	0.00469012	HOP	HOP homeobox	6	73639364	73671755	967
ENSBTAG00000009911	1.74603	5e-05	0.00469012	HDC	histidine decarboxylase	10	60140413	60162774	2323
ENSBTAG00000022394	1.73343	5e-05	0.00469012	SAA1	serum amyloid A1	29	26696726	26714918	816
ENSBTAG00000005718	1.73088	5e-05	0.00469012	PLIN2	perilipin 2	8	25129168	25137851	1824
ENSBTAG00000016864	1.7112	5e-05	0.00469012	LBP	lipopolysaccharide binding protein	13	67875398	67910095	1812
ENSBTAG00000016388	1.71029	5e-05	0.00469012	SLCO4A1	solute carrier organic anion transporter family, member 4A1	13	55148431	55172559	2331
ENSBTAG00000016069	1.69983	5e-05	0.00469012	ARF4	ADP-ribosylation factor 4	22	44150604	44169288	876
ENSBTAG00000031797	1.69032	5e-05	0.00469012	MANF	mesencephalic astrocyte-derived neurotrophic factor	22	49946213	49950052	819
ENSBTAG00000045742	1.68171	5e-05	0.00469012	C12orf75	chromosome 5 open reading frame, human C12orf75	5	69161737	69206621	1331
ENSBTAG00000000345	1.67247	5e-05	0.00469012	CLDN15	claudin 15	25	36039150	36045874	1370
ENSBTAG00000027879	1.66382	5e-05	0.00469012	MPC1	mitochondrial pyruvate carrier 1	9	102880267	102893601	959
ENSBTAG00000008726	1.64205	5e-05	0.00469012	NCS1	neuronal calcium sensor 1	11	100548300	100564121	813
ENSBTAG00000005596	1.62793	5e-05	0.00469012	IGFBP2	insulin-like growth factor binding protein 2, 36kDa	2	105338358	105367086	1141
ENSBTAG00000030520	1.61088	0.0001	0.00811049	PROB1	proline-rich basic protein 1	7	52288453	52294367	3045
ENSBTAG00000019603	1.61062	5e-05	0.00469012	LDHB	lactate dehydrogenase B	5	88962685	88981219	1284
ENSBTAG00000045588	1.60953	5e-05	0.00469012	LOC100298356	bone marrow stromal antigen 2	7	5655109	5659111	2468
ENSBTAG00000003502	1.59192	5e-05	0.00469012	SPOCK1	sparc/osteonectin, cwcv and kazal-like domains proteoglycan (testican) 1	7	49961405	49995991	1012
ENSBTAG00000001785	1.57694	0.00035	0.0220165	TGM3	transglutaminase 3	13	53261632	53304213	2632
ENSBTAG00000005287	1.55842	5e-05	0.00469012	CYP7A1	cytochrome P450, family 7, subfamily A, polypeptide 1	14	26348324	26358692	1662
ENSBTAG00000001829	1.55565	5e-05	0.00469012	SLC17A9	solute carrier family 17 (vesicular nucleotide transporter), member 9	13	54916946	54931350	2180
ENSBTAG00000007786	1.55427	5e-05	0.00469012	FBXL14	F-box and leucine-rich repeat protein 14	5	108598558	108614874	2812
ENSBTAG00000009886	1.54964	5e-05	0.00469012	KDELR3	KDEL (Lys-Asp-Glu-Leu) endoplasmic reticulum protein retention receptor 3	5	110660391	110673555	1445
ENSBTAG00000047330	1.54461	5e-05	0.00469012	FABP5	fatty acid binding protein 5 (psoriasis-associated)	14	46644559	46650621	978
ENSBTAG00000012805	1.54405	5e-05	0.00469012	TSPAN13	tetraspanin 13	4	25213088	25251241	1771
ENSBTAG00000046010	1.52701	0.0002	0.0142658	BHLHA15	basic helix-loop-helix family, member a15	25	38342493	38343056	564
ENSBTAG00000016801	1.50993	5e-05	0.00469012	RXRG	retinoid X receptor, gamma	3	3576656	3636912	2011
ENSBTAG00000047265	1.47759	5e-05	0.00469012	PPP1R14B	protein phosphatase 1 regulatory inhibitor subunit 14B	29	43163337	43163913	189
ENSBTAG00000019700	1.43631	5e-05	0.00469012	PC	pyruvate carboxylase	29	45508279	45611042	3973
ENSBTAG00000002255	1.43289	5e-05	0.00469012	BHMT	betaine--homocysteine S-methyltransferase	10	10127781	10151278	1836
ENSBTAG00000007662	1.42384	5e-05	0.00469012	GRP78	78 kDa glucose-regulated protein precursor	11	96115572	96119306	1971
ENSBTAG00000008384	1.39873	5e-05	0.00469012	SLC25A47	solute carrier family 25, member 47	21	66877661	66882899	987
ENSBTAG00000005244	1.37615	0.0003	0.019807	RASL11A	RAS-like, family 11, member A	12	32842320	32844939	776
ENSBTAG00000001660	1.36624	5e-05	0.00469012	SPTY2D1	SPT2, Suppressor of Ty, domain containing 1 (S. cerevisiae)	29	26356878	26373420	2222
ENSBTAG00000031863	1.34347	5e-05	0.00469012	HIG2	HIG2 protein	4	93460874	93462936	1201
ENSBTAG00000018723	1.33154	5e-05	0.00469012	SLC25A34	solute carrier family 25, member 34	16	53069568	53074055	2659
ENSBTAG00000014979	1.33108	5e-05	0.00469012	MFSD12	major facilitator superfamily domain containing 12	7	21594502	21604031	1529
ENSBTAG00000004256	1.31629	5e-05	0.00469012	ODC1	ornithine decarboxylase 1	11	87175389	87182661	1750
ENSBTAG00000031295	1.28201	5e-05	0.00469012	HSDL2	hydroxysteroid dehydrogenase like 2	8	103451979	103512723	1882
ENSBTAG00000008172	1.27513	5e-05	0.00469012	EGLN3	egl-9 family hypoxia-inducible factor 3	21	44805298	44834310	2030
ENSBTAG00000044106	1.27057	5e-05	0.00469012	SPIDR	scaffolding protein involved in DNA repair	14	20740850	21019769	2910
ENSBTAG00000005998	1.2387	5e-05	0.00469012	CCRN4L	CCR4 carbon catabolite repression 4-like	17	18892181	18910926	2086
ENSBTAG00000017574	1.23509	5e-05	0.00469012	LMNA	lamin A/C	3	14695234	14724663	2201
ENSBTAG00000005002	1.23213	5e-05	0.00469012	GALE	UDP-galactose-4-epimerase	2	129706509	129711871	1522
ENSBTAG00000023659	1.23027	5e-05	0.00469012	MT2	metallothionein 2A	18	24125366	24126333	421
ENSBTAG00000005658	1.21861	0.0002	0.0142658	ECE2	endothelin converting enzyme 2	1	83507399	83540024	815
ENSBTAG00000001595	1.21738	5e-05	0.00469012	MT1E	metallothionein 1E	18	24117440	24118787	387
ENSBTAG00000020558	1.21042	5e-05	0.00469012	APOC2	apolipoprotein C-II	18	53057717	53059957	515
ENSBTAG00000017566	1.21039	0.0001	0.00811049	TUFT1	tuftelin 1	3	19238258	19289328	2686
ENSBTAG00000011771	1.20672	0.00025	0.0170217	FICD	FIC domain containing	17	66628656	66632360	1530
ENSBTAG00000018248	1.19732	5e-05	0.00469012	MGLL	monoglyceride lipase	22	60443564	60493810	802
ENSBTAG00000014971	1.1971	5e-05	0.00469012	SEC61G	Sec61 gamma subunit	22	1445067	1451957	414
ENSBTAG00000008792	1.19246	5e-05	0.00469012	RNASE6	ribonuclease, RNase A family, k6	10	26402503	26404189	964
ENSBTAG00000020873	1.18805	5e-05	0.00469012	MAT2A	methionine adenosyltransferase II, alpha	11	49298517	49305175	2809
ENSBTAG00000008471	1.18241	0.00015	0.0111993	MX2	MX dynamin-like GTPase 2	1	143119272	143155057	2966
ENSBTAG00000004344	1.1816	5e-05	0.00469012	ACSL1	acyl-CoA synthetase long-chain family member 1	27	14223446	14288333	3665
ENSBTAG00000037527	1.17697	5e-05	0.00469012	OAS1Z	2',5'-oligoadenylate synthetase 1, 40/46kDa	17	63670249	63678163	1124
ENSBTAG00000039861	1.17397	5e-05	0.00469012	OAS1Y	2',5'-oligoadenylate synthetase 1, 40/46kDa	17	63638182	63646117	1675
ENSBTAG00000005530	1.165	0.00035	0.0220165	GNMT	glycine N-methyltransferase	23	16579597	16583029	1067
ENSBTAG00000032996	1.1582	0.0005	0.0285656	P4HA1	prolyl 4-hydroxylase, alpha polypeptide I	28	29229389	29329566	2621
ENSBTAG00000004248	1.15258	5e-05	0.00469012	MLYCD	malonyl-CoA decarboxylase	18	10250180	10263073	1637
ENSBTAG00000012069	1.15254	5e-05	0.00469012	CCDC167	coiled-coil domain containing 167	23	11358152	11373691	560
ENSBTAG00000009050	1.1468	5e-05	0.00469012	ADIPOR2	adiponectin receptor 2	5	108683276	108726886	1658
ENSBTAG00000011913	1.14341	5e-05	0.00469012	CKAP4	cytoskeleton-associated protein 4	5	69971127	69979910	1912
ENSBTAG00000048090	1.14189	5e-05	0.00469012	UBE2G2	ubiquitin-conjugating enzyme E2G 2	1	146114659	146120826	857
ENSBTAG00000022613	1.13952	5e-05	0.00469012	CYCS	cytochrome c, somatic	4	71186306	71189459	971
ENSBTAG00000016139	1.13484	0.0001	0.00811049	TMEM120A	transmembrane protein 120A	25	34726226	34731680	1305
ENSBTAG00000032026	1.12845	5e-05	0.00469012	GMPPB	GDP-mannose pyrophosphorylase B	22	51052512	51054901	1519
ENSBTAG00000003619	1.12818	5e-05	0.00469012	SEC24D	SEC24 family member D	6	7651873	7762502	3252
ENSBTAG00000008409	1.12414	0.0006	0.0328683	MYC	v-myc avian myelocytomatosis viral oncogene homolog	14	13769242	13775688	2206
ENSBTAG00000003072	1.11928	5e-05	0.00469012	ACADVL	acyl-CoA dehydrogenase, very long chain	19	27568181	27573378	2137
ENSBTAG00000020914	1.11463	5e-05	0.00469012	CPNE8	copine VIII	5	42421039	42698415	3482
ENSBTAG00000016661	1.11254	5e-05	0.00469012	USP18	ubiquitin specific peptidase 18	5	76388593	76404941	2005
ENSBTAG00000020371	1.09393	5e-05	0.00469012	ACOT8	acyl-CoA thioesterase 8	13	75327410	75339409	1163
ENSBTAG00000022246	1.07506	5e-05	0.00469012	C29H11orf86	chromosome 29 open reading frame, human C11orf86	29	45624666	45626152	936
ENSBTAG00000000186	1.07183	5e-05	0.00469012	FLAD1	flavin adenine dinucleotide synthetase 1	3	15658831	15664782	1773
ENSBTAG00000010445	1.07064	5e-05	0.00469012	DNASE2B	deoxyribonuclease II beta	3	59874334	59892664	1323
ENSBTAG00000016276	1.0702	5e-05	0.00469012	HAL	histidine ammonia-lyase	5	60618662	60641990	3504
ENSBTAG00000005910	1.06945	5e-05	0.00469012	OB-R	leptin receptor	3	80070983	80167311	2688
ENSBTAG00000010215	1.05956	5e-05	0.00469012	CREB3L3	cAMP responsive element binding protein 3-like 3	7	21088129	21099625	1977
ENSBTAG00000012936	1.05446	5e-05	0.00469012	THYN1	thymocyte nuclear protein 1	15	84856201	84860720	888
ENSBTAG00000017866	1.04745	5e-05	0.00469012	CD36	CD36 molecule (thrombospondin receptor)	4	40580268	40675486	2749
ENSBTAG00000000067	1.04671	5e-05	0.00469012	SDF2L1	stromal cell-derived factor 2-like 1	17	74104344	74106285	861
ENSBTAG00000012854	-1.0588	5e-05	0.00469012	GSDMB	gasdermin B	19	40880779	40907130	1369
ENSBTAG00000001814	-1.05893	5e-05	0.00469012	PLXND1	plexin D1	22	56776198	56825067	6018
ENSBTAG00000000061	-1.07	0.00095	0.0452648	PCDH7	protocadherin 7	6	51536068	52011690	3612
ENSBTAG00000012851	-1.07551	0.0001	0.00811049	SGLT1	solute carrier family 5 (sodium/glucose cotransporter), member 1	17	72690558	72741954	2248
ENSBTAG00000006928	-1.07621	5e-05	0.00469012	OAT	ornithine aminotransferase	26	44378156	44397476	2375
ENSBTAG00000022294	-1.08817	0.0005	0.0285656	FADS1	fatty acid desaturase 1	29	40940932	40952888	1532
ENSBTAG00000014191	-1.09278	5e-05	0.00469012	QSOX1	quiescin Q6 sulfhydryl oxidase 1	16	62804425	62845819	2511
ENSBTAG00000010991	-1.09452	0.0008	0.0404925	TTR	transthyretin	24	25854675	25863535	596
ENSBTAG00000048062	-1.09655	0.0007	0.03663	KDM6B	lysine (K)-specific demethylase 6B	19	28135116	28156510	5155
ENSBTAG00000021481	-1.09867	0.00015	0.0111993	CA14	carbonic anhydrase XIV	3	20420004	20427199	2255
ENSBTAG00000006136	-1.10152	0.00015	0.0111993	CDA	cytidine deaminase	2	132636462	132657392	1028
ENSBTAG00000000873	-1.11018	5e-05	0.00469012	SLC13A3	solute carrier family 13 (sodium-dependent dicarboxylate transporter), member 3	13	75979000	76062341	3329
ENSBTAG00000008816	-1.11392	5e-05	0.00469012	TRIM2	tripartite motif containing 2	17	4308227	4496300	6338
ENSBTAG00000021527	-1.11486	5e-05	0.00469012	IGF1R	insulin-like growth factor 1 receptor	21	7967718	8268246	3494
ENSBTAG00000010606	-1.12075	5e-05	0.00469012	PPP1R3B	protein phosphatase 1, regulatory subunit 3B	27	24316623	24317477	855
ENSBTAG00000008127	-1.124	5e-05	0.00469012	RBP5	retinol binding protein 5, cellular	5	103612338	103617674	880
ENSBTAG00000017056	-1.13555	5e-05	0.00469012	PKLR	pyruvate kinase, liver and RBC	3	15396974	15408994	2982
ENSBTAG00000016366	-1.13679	5e-05	0.00469012	ABCG8	ATP-binding cassette, sub-family G (WHITE), member 8	11	26156365	26175034	2182
ENSBTAG00000010543	-1.13809	5e-05	0.00469012	FGFR4	fibroblast growth factor receptor 4	7	39936132	39946911	3139
ENSBTAG00000020205	-1.14579	5e-05	0.00469012	PDE8B	phosphodiesterase 8B	10	8349027	8525171	2805
ENSBTAG00000000259	-1.15059	5e-05	0.00469012	CHIA	chitinase, acidic	3	32183898	32203685	1525
ENSBTAG00000014831	-1.16709	5e-05	0.00469012	PPP1R3C	protein phosphatase 1, regulatory subunit 3C	26	13270022	13274922	2565
ENSBTAG00000011545	-1.16715	5e-05	0.00469012	GDA	guanine deaminase	8	48658249	48782109	1959
ENSBTAG00000018464	-1.17227	5e-05	0.00469012	ZDHHC14	Bos taurus zinc finger, DHHC-type containing 14 (ZDHHC14), mRNA	9	95439713	95744856	2350
ENSBTAG00000030674	-1.18427	5e-05	0.00469012	AK4	adenylate kinase 4	3	80486670	80582769	2092
ENSBTAG00000001000	-1.18626	5e-05	0.00469012	CA13	carbonic anhydrase XIII	14	79679086	79733792	2918
ENSBTAG00000011922	-1.18634	5e-05	0.00469012	PLEC	plectin	14	2054755	2089358	13935
ENSBTAG00000017765	-1.20174	5e-05	0.00469012	GSTM1	glutathione S-transferase M1	3	33805751	33816442	1138
ENSBTAG00000014454	-1.21295	0.0005	0.0285656	PRR12	proline rich 12	18	56464378	56493041	6391
ENSBTAG00000020375	-1.22469	5e-05	0.00469012	LOC540627	cytochrome P450 2C42	26	16130324	16159362	1827
ENSBTAG00000004510	-1.23522	5e-05	0.00469012	SARDH	sarcosine dehydrogenase	11	104577773	104636974	2761
ENSBTAG00000012119	-1.23642	5e-05	0.00469012	PTPRZ1	protein tyrosine phosphatase, receptor-type, Z polypeptide 1	4	87077523	87295629	8099
ENSBTAG00000017200	-1.23975	5e-05	0.00469012	RHOJ	ras homolog family member J	10	75783882	75877396	2802
ENSBTAG00000013256	-1.25214	5e-05	0.00469012	LGR5	leucine-rich repeat containing G protein-coupled receptor 5	5	1076560	1204799	2734
ENSBTAG00000016472	-1.25237	5e-05	0.00469012	GSTM2	glutathione S-transferase M2	3	33823887	33834923	1077
ENSBTAG00000037570	-1.261	5e-05	0.00469012	LOC526757	solute carrier family 22 member 10	29	42120045	42155719	1659
ENSBTAG00000020755	-1.28041	5e-05	0.00469012	SELP	selectin P (granule membrane protein 140kDa, antigen CD62)	16	38049258	38080859	2670
ENSBTAG00000037456	-1.28142	0.0008	0.0404925	AHDC1	AT hook, DNA binding motif, containing 1	2	126350164	126354957	4794
ENSBTAG00000004014	-1.3099	5e-05	0.00469012	FBLN2	fibulin 2	22	58989966	59059184	3662
ENSBTAG00000021118	-1.31102	5e-05	0.00469012	CYP26A1	cytochrome P450, family 26, subfamily A, polypeptide 1	26	14460222	14463796	1721
ENSBTAG00000013029	-1.31527	5e-05	0.00469012	ARNTL	aryl hydrocarbon receptor nuclear translocator-like	15	39840791	39948770	2313
ENSBTAG00000038639	-1.31766	5e-05	0.00469012	CXCL9	chemokine (C-X-C motif) ligand 9	6	92600177	92604818	414
ENSBTAG00000046470	-1.32831	5e-05	0.00469012	ONECUT1	one cut homeobox 1	10	57712108	57744837	1777
ENSBTAG00000013303	-1.35819	5e-05	0.00469012	ACSS2	acyl-CoA synthetase short-chain family member 2	13	64794700	64841520	2898
ENSBTAG00000027182	-1.39115	5e-05	0.00469012	NR3C2	nuclear receptor subfamily 3, group C, member 2	17	9734164	10175893	2955
ENSBTAG00000017531	-1.39238	5e-05	0.00469012	FETUB	fetuin B	1	81151205	81166512	1434
ENSBTAG00000016227	-1.40181	0.00065	0.0345415	ASCL1	achaete-scute family bHLH transcription factor 1	5	67070164	67070823	660
ENSBTAG00000006349	-1.40543	5e-05	0.00469012	EXTL1	exostosin-like glycosyltransferase 1	2	127647569	127665804	3559
ENSBTAG00000047324	-1.40948	5e-05	0.00469012	-		26	16498733	16538258	1170
ENSBTAG00000038981	-1.41779	5e-05	0.00469012	LOC518134	adhesion G protein-coupled receptor E4	7	18708729	18745576	1908
ENSBTAG00000011881	-1.46681	5e-05	0.00469012	TDRD10	tudor domain containing 10	3	16090131	16147732	1281
ENSBTAG00000018220	-1.47041	5e-05	0.00469012	RGSL1	regulator of G-protein signaling like 1	16	65024927	65085008	3210
ENSBTAG00000015505	-1.47207	5e-05	0.00469012	FADS2	fatty acid desaturase 2	29	41045232	41082249	2956
ENSBTAG00000000817	-1.47475	5e-05	0.00469012	SYNJ2	synaptojanin 2	9	95981803	96094398	4350
ENSBTAG00000008688	-1.49554	5e-05	0.00469012	HEYL	hes-related family bHLH transcription factor with YRPW motif-like	3	107032465	107047976	3292
ENSBTAG00000037795	-1.49581	5e-05	0.00469012	CYP2C87	cytochrome P450, family 2, subfamily C, polypeptide 87	26	16030292	16065401	1839
ENSBTAG00000008625	-1.50938	5e-05	0.00469012	PLEKHF1	pleckstrin homology domain containing, family F (with FYVE domain) member 1	18	40424605	40434172	1736
ENSBTAG00000008353	-1.51286	5e-05	0.00469012	CDKN1A	cyclin-dependent kinase inhibitor 1A (p21, Cip1)	23	10551755	10568782	2352
ENSBTAG00000007176	-1.5475	5e-05	0.00469012	GDPD1	glycerophosphodiester phosphodiesterase domain containing 1	19	10410438	10461301	1185
ENSBTAG00000024869	-1.55203	0.0001	0.00811049	CX3CL1	chemokine (C-X3-C motif) ligand 1	18	25470741	25474347	1128
ENSBTAG00000040070	-1.55724	5e-05	0.00469012	SCGB1D	secretoglobin, family 1D, member 2	29	41378327	41381133	434
ENSBTAG00000004034	-1.57968	5e-05	0.00469012	SESN3	sestrin 3	15	15502214	15530868	1431
ENSBTAG00000007302	-1.6037	5e-05	0.00469012	LOC107131287	solute carrier family 2 (facilitated glucose/fructose transporter), member 5	14	77277853	77298969	651
ENSBTAG00000001410	-1.65015	0.00075	0.0384901	GRAMD1B	GRAM domain containing 1B	15	34577455	34764024	2751
ENSBTAG00000006676	-1.65114	5e-05	0.00469012	FIBIN	fin bud initiation factor homolog (zebrafish)	15	58477427	58481151	3716
ENSBTAG00000010069	-1.67758	5e-05	0.00469012	EGR1	early growth response 1	7	51438972	51441815	3083
ENSBTAG00000027625	-1.70248	5e-05	0.00469012	SFRP1	secreted frizzled-related protein 1	27	35900360	35943920	4226
ENSBTAG00000003393	-1.70249	0.00045	0.0267616	CCDC157	coiled-coil domain containing 157	17	71517208	71529381	2306
ENSBTAG00000000854	-1.71674	5e-05	0.00469012	SEC16B	SEC16 homolog B	16	60746757	60813334	3921
ENSBTAG00000003171	-1.72842	0.0002	0.0142658	SHANK2	SH3 and multiple ankyrin repeat domains 2	29	48217044	48378574	3827
ENSBTAG00000012104	-1.74266	5e-05	0.00469012	FOXA3	forkhead box A3	18	53834507	53841047	1769
ENSBTAG00000020391	-1.80772	5e-05	0.00469012	MEP1B	meprin A, beta	24	25292747	25329004	2300
ENSBTAG00000034323	-1.8448	5e-05	0.00469012	SLC2A5	solute carrier family 2 (facilitated glucose/fructose transporter), member 5	16	45252620	45255816	1355
ENSBTAG00000007439	-1.84579	5e-05	0.00469012	TENM4	teneurin transmembrane protein 4	29	16649262	17494246	8354
ENSBTAG00000011082	-1.84941	5e-05	0.00469012	IGF-I	insulin-like growth factor 1	5	66526644	66604781	862
ENSBTAG00000013167	-1.86824	5e-05	0.00469012	SIGLEC1	sialic acid binding Ig-like lectin 1, sialoadhesin	13	51945039	51963424	5507
ENSBTAG00000010345	-2.00026	5e-05	0.00469012	XPNPEP2	X-prolyl aminopeptidase (aminopeptidase P) 2, membrane-bound	X	13645353	13673398	2062
ENSBTAG00000003219	-2.04234	0.00075	0.0384901	FBXL7	F-box and leucine-rich repeat protein 7	20	57300938	57311455	1350
ENSBTAG00000039808	-2.04954	5e-05	0.00469012	SERPINA6	serpin peptidase inhibitor, clade A (alpha-1 antiproteinase, antitrypsin), member 6	21	59517403	59541532	1344
ENSBTAG00000003113	-2.15043	5e-05	0.00469012	RNF125	ring finger protein 125, E3 ubiquitin protein ligase	24	25448946	25496757	873
ENSBTAG00000033299	-2.15789	5e-05	0.00469012	IGFALS	Bos taurus insulin-like growth factor binding protein, acid labile subunit (IGFALS), mRNA	25	1366647	1368479	1833
ENSBTAG00000011666	-2.1585	5e-05	0.00469012	THRSP	thyroid hormone responsive	29	18084680	18090586	1398
ENSBTAG00000015065	-2.19474	0.0004	0.0244868	TMPRSS7	transmembrane protease, serine 7	1	57216916	57269202	2590
ENSBTAG00000006536	-2.75893	5e-05	0.00469012	CGN1	conglutinin	28	35592783	35602846	1310
ENSBTAG00000006536	-2.75893	5e-05	0.00469012	CGN1	conglutinin	28	35591906	35602715	1310
ENSBTAG00000018563	-3.62293	0.0001	0.00811049	SFRP2	secreted frizzled-related protein 2	17	3829564	3838138	1998

## Sheet: 5 peak of lactationvsdry period
Additional file 5 List of differentially expressed genes in bovine liver between peak of lactation and dry period.
ID	log2FoldChange	pvalue	FDR q value	symbol	gene name	chr	start	end	length
ENSBTAG00000004272	5.78573	0.0004	0.0244868	ISG12(B)	TLH29 protein precursor-like	21	59310685	59322007	753
ENSBTAG00000014707	5.08734	5e-05	0.00469012	ISG15	ISG15 ubiquitin-like modifier	16	52714627	52715654	602
ENSBTAG00000007881	4.97773	5e-05	0.00469012	IFIT1	interferon-induced protein with tetratricopeptide repeats 1	26	11108663	11110084	1422
ENSBTAG00000016061	4.24322	5e-05	0.00469012	RSAD2	radical S-adenosyl methionine domain containing 2	11	90012623	90029927	2562
ENSBTAG00000019770	3.63983	5e-05	0.00469012	APOA4	apolipoprotein A-IV	15	27906598	27919592	1409
ENSBTAG00000030913	3.6092	5e-05	0.00469012	MX1	MX dynamin-like GTPase 1	1	143177284	143204865	2335
ENSBTAG00000043553	3.54417	5e-05	0.00469012	GPX3	glutathione peroxidase 3 (plasma)	7	64286948	64295117	1564
ENSBTAG00000008471	3.41684	5e-05	0.00469012	MX2	MX dynamin-like GTPase 2	1	143119272	143155057	2966
ENSBTAG00000016661	3.38563	5e-05	0.00469012	USP18	ubiquitin specific peptidase 18	5	76375512	76405820	963
ENSBTAG00000045588	3.33291	5e-05	0.00469012	LOC100298356	bone marrow stromal antigen 2	7	5655109	5659111	2468
ENSBTAG00000020536	3.14786	5e-05	0.00469012	HERC6	HECT and RLD domain containing E3 ubiquitin protein ligase family member 6	6	37735753	37793279	3377
ENSBTAG00000019585	3.11874	5e-05	0.00469012	MYOM1	myomesin 1, 185kDa	24	37673540	37796145	5838
ENSBTAG00000000973	3.09067	5e-05	0.00469012	KCNJ15	potassium inwardly-rectifying channel, subfamily J, member 15	1	152250294	152307783	1953
ENSBTAG00000013054	3.01717	5e-05	0.00469012	MFSD2	major facilitator superfamily domain containing 2A	3	106724608	106737437	2091
ENSBTAG00000037527	2.99125	5e-05	0.00469012	OAS1Z	2',5'-oligoadenylate synthetase 1, 40/46kDa	17	63670249	63678163	1124
ENSBTAG00000006354	2.89929	5e-05	0.00469012	HP	haptoglobin	18	39173137	39179293	1357
ENSBTAG00000047502	2.81981	5e-05	0.00469012	FKBP5	FK506 binding protein 5	23	9521254	9643481	3711
ENSBTAG00000019979	2.641	5e-05	0.00469012	CMPK2	cytidine monophosphate (UMP-CMP) kinase 2, mitochondrial	11	90042357	90057598	1794
ENSBTAG00000016529	2.47724	5e-05	0.00469012	SLC25A30	solute carrier family 25, member 30	12	15590375	15614506	2010
ENSBTAG00000039861	2.41821	5e-05	0.00469012	OAS1Y	2',5'-oligoadenylate synthetase 1, 40/46kDa	17	63638182	63646117	1675
ENSBTAG00000014113	2.36895	5e-05	0.00469012	CCL8	chemokine (C-C motif) ligand 8	19	16137672	16139715	827
ENSBTAG00000000604	2.35905	5e-05	0.00469012	GPNMB	glycoprotein (transmembrane) nmb	4	32010892	32037151	2805
ENSBTAG00000003366	2.28847	5e-05	0.00469012	DDX58	DEAD (Asp-Glu-Ala-Asp) box polypeptide 58	8	11428248	11473553	2930
ENSBTAG00000001448	2.27583	5e-05	0.00469012	INMT	indolethylamine N-methyltransferase	4	66002072	66006203	792
ENSBTAG00000046580	2.24606	5e-05	0.00469012	LGP2	DEXH (Asp-Glu-X-His) box polypeptide 58	19	42877796	42887960	2493
ENSBTAG00000008409	2.22653	5e-05	0.00469012	MYC	v-myc avian myelocytomatosis viral oncogene homolog	14	13769242	13775688	2206
ENSBTAG00000011525	2.21924	5e-05	0.00469012	SMCT1	solute carrier family 5 (sodium/monocarboxylate cotransporter), member 8	5	65386758	65453818	2493
ENSBTAG00000032265	2.21251	5e-05	0.00469012	RTP4	receptor (chemosensory) transporter protein 4	1	80502588	80506904	1727
ENSBTAG00000000892	2.1675	5e-05	0.00469012	MB21D1	Mab-21 domain containing 1	9	13154613	13177012	1497
ENSBTAG00000046768	2.16455	5e-05	0.00469012	IGFBP1	insulin-like growth factor binding protein 1	4	76720425	76725309	917
ENSBTAG00000009933	2.15919	0.0001	0.00811049	DTX3L	deltex 3 like, E3 ubiquitin ligase	1	67588920	67597019	2610
ENSBTAG00000006934	2.14132	5e-05	0.00469012	CYP11A1	cytochrome P450, family 11, subfamily A, polypeptide 1	21	34724299	34734990	1558
ENSBTAG00000011343	2.14098	5e-05	0.00469012	XAF1	XIAP associated factor 1	19	25759756	25773143	1085
ENSBTAG00000018125	2.09591	0.0004	0.0244868	KIF5C	kinesin family member 5C	2	47311871	47472004	3707
ENSBTAG00000000986	2.07407	0.0004	0.0244868	USH1C	Usher syndrome 1C (autosomal recessive, severe)	15	35500294	35548988	2129
ENSBTAG00000007689	2.02152	5e-05	0.00469012	LPIN1	lipin 1	11	86050742	86128538	3139
ENSBTAG00000022395	2.02081	5e-05	0.00469012	LOC104968478	serum amyloid A protein-like	29	26693334	26696508	555
ENSBTAG00000031214	1.99992	0.0003	0.019807	-		13	61928617	61938236	1356
ENSBTAG00000030932	1.99034	5e-05	0.00469012	IFI44L	interferon-induced protein 44-like	3	66306917	66325197	2003
ENSBTAG00000009911	1.98897	5e-05	0.00469012	HDC	histidine decarboxylase	10	60140413	60162774	2323
ENSBTAG00000006694	1.98027	0.00025	0.0170217	CXCL14	chemokine (C-X-C motif) ligand 14	7	48661077	48669442	1642
ENSBTAG00000008142	1.95645	5e-05	0.00469012	IFIH1	interferon induced with helicase C domain 1	2	34216830	34272536	3332
ENSBTAG00000003033	1.94564	5e-05	0.00469012	GADD45G	growth arrest and DNA-damage-inducible, gamma	8	90017446	90018996	1079
ENSBTAG00000020647	1.93222	0.00045	0.0267616	RASL11B	RAS-like, family 11, member B	6	70179364	70183823	1921
ENSBTAG00000020538	1.89834	5e-05	0.00469012	HERC5	HECT and RLD domain containing E3 ubiquitin protein ligase 5	6	37683703	37728735	2943
ENSBTAG00000034918	1.82366	5e-05	0.00469012	IFIT2	interferon-induced protein with tetratricopeptide repeats 2	26	11069934	11071316	1383
ENSBTAG00000003152	1.80397	5e-05	0.00469012	IFI27	interferon, alpha-inducible protein 27	21	59330563	59336752	903
ENSBTAG00000012406	1.79392	5e-05	0.00469012	ZBP1	Z-DNA binding protein 1	13	59101609	59109190	1351
ENSBTAG00000004680	1.73034	5e-05	0.00469012	SLC13A5	solute carrier family 13 (sodium-dependent citrate transporter), member 5	19	25792395	25819830	1873
ENSBTAG00000008909	1.72147	5e-05	0.00469012	PNPT1	polyribonucleotide nucleotidyltransferase 1	11	38161133	38200989	2569
ENSBTAG00000022394	1.6722	5e-05	0.00469012	SAA1	serum amyloid A1	29	26696726	26714918	816
ENSBTAG00000034349	1.66395	5e-05	0.00469012	IFI44	interferon-induced protein 44	3	66277615	66297662	1387
ENSBTAG00000016388	1.66218	5e-05	0.00469012	SLCO4A1	solute carrier organic anion transporter family, member 4A1	13	55148431	55172559	2331
ENSBTAG00000019054	1.66207	0.0001	0.00811049	EPSTI1	epithelial stromal interaction 1	12	13063081	13157473	798
ENSBTAG00000012335	1.65847	5e-05	0.00469012	UBA7	ubiquitin-like modifier activating enzyme 7	22	50991902	51000966	3178
ENSBTAG00000008703	1.65336	5e-05	0.00469012	EIF2AK2	eukaryotic translation initiation factor 2-alpha kinase 2	11	19578979	19621259	2250
ENSBTAG00000009768	1.64914	5e-05	0.00469012	IFIT3	interferon-induced protein with tetratricopeptide repeats 3	26	11079529	11090469	1978
ENSBTAG00000002473	1.64343	5e-05	0.00469012	ANGPTL4	angiopoietin-like 4	7	18236482	18243588	1904
ENSBTAG00000025462	1.6412	5e-05	0.00469012	GADD45B	growth arrest and DNA-damage-inducible, beta	7	22411968	22414079	1330
ENSBTAG00000007554	1.63653	5e-05	0.00469012	IFI6	interferon, alpha-inducible protein 6	2	126246528	126250183	652
ENSBTAG00000009206	1.63202	0.0006	0.0328683	FOXS1	forkhead box S1	13	61924321	61925629	1308
ENSBTAG00000019796	1.61348	0.00035	0.0220165	FAIM3	Fc fragment of IgM receptor	16	4586507	4606760	1341
ENSBTAG00000016048	1.55994	5e-05	0.00469012	CPT1B	carnitine palmitoyltransferase 1B (muscle)	5	120098390	120107048	2968
ENSBTAG00000016656	1.55034	5e-05	0.00469012	PARP14	poly (ADP-ribose) polymerase family, member 14	1	67613057	67659267	5599
ENSBTAG00000003074	1.5497	5e-05	0.00469012	SLC16A6	solute carrier family 16, member 6	19	62485903	62497644	1899
ENSBTAG00000007829	1.51402	5e-05	0.00469012	CSAD	cysteine sulfinic acid decarboxylase	5	26984918	27013327	2313
ENSBTAG00000001405	1.50325	5e-05	0.00469012	GLCE	glucuronic acid epimerase	10	16009396	16119075	3535
ENSBTAG00000020166	1.48153	5e-05	0.00469012	ZNFX1	zinc finger, NFX1-type containing 1	13	78074489	78098372	5757
ENSBTAG00000010531	1.4809	0.0005	0.0285656	CYP1B1	cytochrome P450, family 1, subfamily B, polypeptide 1	11	20493493	20499001	2238
ENSBTAG00000001660	1.47933	5e-05	0.00469012	SPTY2D1	SPT2, Suppressor of Ty, domain containing 1	29	26356878	26373420	2222
ENSBTAG00000047766	1.47054	5e-05	0.00469012	G0S2	G0/G1 switch 2	16	75539496	75540455	759
ENSBTAG00000005596	1.46609	5e-05	0.00469012	IGFBP2	insulin-like growth factor binding protein 2, 36kDa	2	105338358	105367086	1141
ENSBTAG00000021487	1.43488	0.00035	0.0220165	CIART	circadian associated repressor of transcription	3	20400838	20404360	1248
ENSBTAG00000019554	1.43394	5e-05	0.00469012	FBP2	fructose-1,6-bisphosphatase 2	8	82396095	82438817	1281
ENSBTAG00000019933	1.41598	5e-05	0.00469012	MKNK1	MAP kinase interacting serine/threonine kinase 1	3	100126188	100172591	2552
ENSBTAG00000014529	1.40513	5e-05	0.00469012	GBP4	guanylate binding protein 4	3	54627216	54683058	2838
ENSBTAG00000005287	1.40241	5e-05	0.00469012	CYP7A1	cytochrome P450, family 7, subfamily A, polypeptide 1	14	26348324	26358692	1662
ENSBTAG00000024291	1.38958	0.00045	0.0267616	FAM71F2	family with sequence similarity 71, member F2	4	93461863	93486895	1148
ENSBTAG00000031354	1.37292	5e-05	0.00469012	LOC101908058	vomeromodulin-like	13	63343659	63364196	1716
ENSBTAG00000022227	1.36342	5e-05	0.00469012	PLSCR2	phospholipid scramblase 1	1	122911075	122938812	959
ENSBTAG00000017367	1.31951	0.0001	0.00811049	IFIT5	interferon-induced protein with tetratricopeptide repeats 5	26	11117506	11127465	3148
ENSBTAG00000009677	1.31456	5e-05	0.00469012	PARP10	poly (ADP-ribose) polymerase family, member 10	14	2024525	2031477	3041
ENSBTAG00000031788	1.31189	0.00035	0.0220165	GSTM1	glutathione S-transferase mu 1-like	3	33782525	33800900	1814
ENSBTAG00000022489	1.26943	0.00015	0.0111993	RNF213	ring finger protein 213	19	52739871	52793031	10103
ENSBTAG00000001406	1.26656	0.0008	0.0404925	MAB21L3	mab-21-like 3 (C. elegans)	3	27300171	27324708	1118
ENSBTAG00000013717	1.2651	0.0007	0.03663	PRAP1	proline-rich acidic protein 1	26	25881750	25885342	566
ENSBTAG00000000396	1.26321	5e-05	0.00469012	PIM1	Pim-1 proto-oncogene, serine/threonine kinase	23	11044101	11055827	1237
ENSBTAG00000018955	1.25504	0.00035	0.0220165	SOHLH2	spermatogenesis and oogenesis specific basic helix-loop-helix 2	12	25231843	25324738	1406
ENSBTAG00000018718	1.25355	5e-05	0.00469012	DDI2	protein DDI1 homolog 2	16	53125043	53168372	1200
ENSBTAG00000002255	1.23927	5e-05	0.00469012	BHMT	betaine--homocysteine S-methyltransferase	10	10127781	10151278	1836
ENSBTAG00000003502	1.23169	0.0006	0.0328683	SPOCK1	sparc/osteonectin, cwcv and kazal-like domains proteoglycan (testican) 1	7	49961405	49995991	1012
ENSBTAG00000009886	1.21848	5e-05	0.00469012	KDELR3	KDEL (Lys-Asp-Glu-Leu) endoplasmic reticulum protein retention receptor 3	5	110660391	110673555	1445
ENSBTAG00000021672	1.21742	0.00035	0.0220165	RGS1	regulator of G-protein signaling 1	16	13314191	13318322	1320
ENSBTAG00000012403	1.21619	5e-05	0.00469012	ARG1	arginase 1	9	70499162	70516610	2568
ENSBTAG00000014549	1.21271	5e-05	0.00469012	GNL3	guanine nucleotide binding protein-like 3 (nucleolar)	22	48725274	48731808	1739
ENSBTAG00000003177	1.19671	5e-05	0.00469012	SLC25A33	solute carrier family 25 (pyrimidine nucleotide carrier), member 33	16	44801765	44831963	1447
ENSBTAG00000000345	1.19265	5e-05	0.00469012	CLDN15	claudin 15	25	36039150	36045874	1370
ENSBTAG00000008039	1.16469	5e-05	0.00469012	ACMSD	aminocarboxymuconate semialdehyde decarboxylase	2	62692759	62753733	1282
ENSBTAG00000016546	1.15451	5e-05	0.00469012	PARP12	poly (ADP-ribose) polymerase family, member 12	4	104310325	104356632	2958
ENSBTAG00000019437	1.15348	5e-05	0.00469012	SLFN11	schlafen family member 11	19	15119031	15143340	2694
ENSBTAG00000047367	1.14408	5e-05	0.00469012	CMTR2	cap methyltransferase 2	18	39902861	39905155	2295
ENSBTAG00000004256	1.14379	5e-05	0.00469012	ODC1	ornithine decarboxylase 1	11	87175389	87182661	1750
ENSBTAG00000011511	1.13714	5e-05	0.00469012	-		3	10821598	10858863	1743
ENSBTAG00000013863	1.13408	5e-05	0.00469012	DUSP1	dual specificity phosphatase 1	20	4449106	4452189	2021
ENSBTAG00000005998	1.12826	5e-05	0.00469012	CCRN4L	CCR4 carbon catabolite repression 4-like (S. cerevisiae)	17	18892181	18910926	2086
ENSBTAG00000011079	1.12197	0.00065	0.0345415	MGC137708	chromosome 18 open reading frame, human C19orf48	18	57317703	57324191	1723
ENSBTAG00000038981	-1.11149	5e-05	0.00469012	LOC518134	adhesion G protein-coupled receptor E4	7	18708729	18745576	1908
ENSBTAG00000011082	-1.11753	5e-05	0.00469012	IGF-I	insulin-like growth factor 1 (somatomedin C)	5	66526644	66604781	862
ENSBTAG00000007429	-1.12802	0.00065	0.0345415	SPNS2	spinster homolog 2 (Drosophila)	19	25623822	25634931	1915
ENSBTAG00000006823	-1.14711	5e-05	0.00469012	CMYA5	cardiomyopathy associated 5	10	10613900	10711992	11820
ENSBTAG00000026676	-1.16199	5e-05	0.00469012	SDC3	syndecan-3 precursor	2	123237086	123244753	1524
ENSBTAG00000008916	-1.16963	0.0009	0.0437079	CYFIP2	cytoplasmic FMR1 interacting protein 2	7	71003540	71116486	4204
ENSBTAG00000010069	-1.17085	0.0009	0.0437079	EGR1	early growth response 1	7	51438972	51441815	3083
ENSBTAG00000014454	-1.17913	0.00065	0.0345415	PRR12	proline rich 12	18	56464378	56493041	6391
ENSBTAG00000007220	-1.18069	0.0001	0.00811049	CASKIN2	CASK interacting protein 2	19	56666537	56679122	4589
ENSBTAG00000007665	-1.18495	5e-05	0.00469012	NPR3	natriuretic peptide receptor 3	20	40967082	41041629	1614
ENSBTAG00000008997	-1.20086	5e-05	0.00469012	ENG	endoglin	11	98491908	98541363	1274
ENSBTAG00000014848	-1.21219	5e-05	0.00469012	NR0B2	nuclear receptor subfamily 0, group B, member 2	2	126892627	126894827	783
ENSBTAG00000021527	-1.22279	0.0001	0.00811049	IGF1R	insulin-like growth factor 1 receptor	21	7967718	8268246	3494
ENSBTAG00000047600	-1.2285	0.00015	0.0111993	ROS1	ROS proto-oncogene 1 , receptor tyrosine kinase	9	33803899	33922935	6450
ENSBTAG00000018225	-1.2587	0.0008	0.0404925	SIPA1L3	signal-induced proliferation-associated 1 like 3	18	48140549	48244387	5394
ENSBTAG00000001814	-1.26273	5e-05	0.00469012	PLXND1	plexin D1	22	56776198	56825067	6018
ENSBTAG00000004014	-1.28351	5e-05	0.00469012	FBLN2	fibulin 2	22	58989966	59059184	3662
ENSBTAG00000017122	-1.29676	5e-05	0.00469012	HSPG2	heparan sulfate proteoglycan 2	2	131478230	131588309	13423
ENSBTAG00000014455	-1.3084	0.0001	0.00811049	PDZD2	PDZ domain containing 2	20	41561919	41967764	8013
ENSBTAG00000007149	-1.32051	0.0002	0.0142658	NYNRIN	NYN domain and retroviral integrase containing	10	20588782	20600788	5466
ENSBTAG00000001153	-1.32711	0.00105	0.0492462	TLE2	transducin-like enhancer of split 2	7	21997964	22018643	2291
ENSBTAG00000039513	-1.37055	0.0008	0.0404925	GCNT2	glucosaminyl (N-acetyl) transferase 2, I-branching enzyme (I blood group)	23	45368737	45372621	2178
ENSBTAG00000010420	-1.3914	0.00085	0.0421335	PCDH17	protocadherin 17	12	5082471	5203263	3489
ENSBTAG00000046419	-1.41721	0.00095	0.0452648	TPC3	two pore channel 3	11	1594948	1648474	2637
ENSBTAG00000033299	-1.437	5e-05	0.00469012	IGFALS	insulin like growth factor binding protein acid labile subunit	25	1366647	1368479	1833
ENSBTAG00000009520	-1.44384	5e-05	0.00469012	ADCY1	adenylate cyclase 1 (brain)	4	76869665	76969459	3402
ENSBTAG00000000854	-1.45992	5e-05	0.00469012	SEC16B	SEC16 homolog B (S. cerevisiae)	16	60746757	60813334	3921
ENSBTAG00000018563	-1.46782	0.00065	0.0345415	SFRP2	secreted frizzled-related protein 2	17	3829564	3838138	1998
ENSBTAG00000008739	-1.46951	0.00075	0.0384901	SAMD11	sterile alpha motif domain containing 11	16	52775734	52794760	2061
ENSBTAG00000024869	-1.47574	0.0001	0.00811049	CX3CL1	chemokine (C-X3-C motif) ligand 1	18	25470741	25474347	1128
ENSBTAG00000017531	-1.48486	5e-05	0.00469012	FETUB	fetuin B	1	81151205	81166512	1434
ENSBTAG00000013167	-1.50895	5e-05	0.00469012	SIGLEC1	sialic acid binding Ig-like lectin 1, sialoadhesin	13	51945039	51963424	5507
ENSBTAG00000019084	-1.5403	5e-05	0.00469012	INHBC	inhibin, beta C	5	56340056	56350419	1083
ENSBTAG00000008625	-1.54312	5e-05	0.00469012	PLEKHF1	pleckstrin homology domain containing, family F (with FYVE domain) member 1	18	40424605	40434172	1736
ENSBTAG00000000153	-1.71779	0.0009	0.0437079	LRFN3	leucine rich repeat and fibronectin type III domain containing 3	18	46818222	46825748	2469
ENSBTAG00000018137	-1.72712	5e-05	0.00469012	A2M	alpha-2-macroglobulin	5	101274869	101346613	4780
ENSBTAG00000038639	-1.82352	5e-05	0.00469012	CXCL9	chemokine (C-X-C motif) ligand 9	6	92600177	92604818	414
ENSBTAG00000006536	-1.84304	0.00025	0.0170217	CGN1	conglutinin	28	35591896	35602846	1310
ENSBTAG00000030674	-2.07407	5e-05	0.00469012	AK4	adenylate kinase 4	3	80486670	80582769	2092
ENSBTAG00000012104	-2.2728	5e-05	0.00469012	FOXA3	forkhead box A3	18	53834507	53841047	1769
ENSBTAG00000038748	-3.11009	5e-05	0.00469012	HBB	hemoglobin, beta	15	49022978	49024620	614

## Sheet: 5 peak  vs early lactation
Additional file 5 List of differentially expressed genes in bovine liver between peak of lactation and early lactation.
ID	log2FoldChange	pvalue	FDR q value	symbol	gene name	chr	start	end	length
ENSBTAG00000004272	4.26036	5e-05	0.00469012	ISG12(B)	TLH29 protein precursor-like	21	59310685	59322007	753
ENSBTAG00000016061	4.12583	5e-05	0.00469012	RSAD2	radical S-adenosyl methionine domain containing 2	11	90012623	90029927	2562
ENSBTAG00000007881	4.11906	5e-05	0.00469012	IFIT1	interferon-induced protein with tetratricopeptide repeats 1	26	11108663	11110084	1422
ENSBTAG00000014707	3.17014	5e-05	0.00469012	ISG15	ISG15 ubiquitin-like modifier	16	52714627	52715654	602
ENSBTAG00000047502	2.47507	5e-05	0.00469012	FKBP5	FK506 binding protein 5	23	9521254	9643481	3711
ENSBTAG00000030913	2.41867	0.00025	0.0170217	MX1	MX dynamin-like GTPase 1	1	143177284	143204865	2335
ENSBTAG00000016661	2.3477	5e-05	0.00469012	USP18	ubiquitin specific peptidase 18	5	76388593	76404941	2005
ENSBTAG00000009206	2.30361	0.0001	0.00811049	FOXS1	forkhead box S1	13	61924321	61925629	1308
ENSBTAG00000031354	2.24473	5e-05	0.00469012	LOC101908058	vomeromodulin-like	13	63343659	63364196	1716
ENSBTAG00000000973	2.24224	5e-05	0.00469012	KCNJ15	potassium inwardly-rectifying channel, subfamily J, member 15	1	152250294	152307783	1953
ENSBTAG00000008471	2.23443	5e-05	0.00469012	MX2	MX dynamin-like GTPase 2	1	143119272	143155057	2966
ENSBTAG00000020536	2.16498	5e-05	0.00469012	HERC6	HECT and RLD domain containing E3 ubiquitin protein ligase family member 6	6	37735753	37793279	3377
ENSBTAG00000031214	2.14407	0.00035	0.0220165	-		13	61928617	61938236	1356
ENSBTAG00000018125	2.14357	0.00025	0.0170217	KIF5C	kinesin family member 5C	2	47311871	47472004	3707
ENSBTAG00000039808	2.11745	5e-05	0.00469012	SERPINA6	serpin peptidase inhibitor, clade A (alpha-1 antiproteinase, antitrypsin), member 6	21	59517403	59541532	1344
ENSBTAG00000012139	2.1163	0.001	0.0471781	SIX1	SIX homeobox 1	10	73068706	73072802	2083
ENSBTAG00000011666	2.01289	5e-05	0.00469012	THRSP	thyroid hormone responsive	29	18084680	18090586	1398
ENSBTAG00000026375	1.98386	0.00015	0.0111993	RMI2	RecQ mediated genome instability 2	25	10052224	10057595	1449
ENSBTAG00000019979	1.97448	5e-05	0.00469012	CMPK2	cytidine monophosphate (UMP-CMP) kinase 2, mitochondrial	11	90042357	90057598	1794
ENSBTAG00000014113	1.95591	0.0001	0.00811049	CCL8	chemokine (C-C motif) ligand 8	19	16137672	16139715	827
ENSBTAG00000032265	1.87731	5e-05	0.00469012	RTP4	receptor (chemosensory) transporter protein 4	1	80502588	80506904	1727
ENSBTAG00000008353	1.81807	5e-05	0.00469012	CDKN1A	cyclin-dependent kinase inhibitor 1A	23	10551755	10568782	2352
ENSBTAG00000037527	1.81429	5e-05	0.00469012	OAS1Z	2',5'-oligoadenylate synthetase 1, 40/46kDa	17	63670249	63678163	1124
ENSBTAG00000045728	1.80095	5e-05	0.00469012	SCD	acyl-CoA desaturase	26	21141592	21148318	997
ENSBTAG00000019517	1.79544	0.0005	0.0285656	ELN	elastin	25	33787889	33820672	2695
ENSBTAG00000008142	1.76395	5e-05	0.00469012	IFIH1	interferon induced with helicase C domain 1	2	34216830	34272536	3332
ENSBTAG00000045588	1.72337	5e-05	0.00469012	LOC100298356	bone marrow stromal antigen 2	7	5655109	5659111	2468
ENSBTAG00000034918	1.6701	5e-05	0.00469012	IFIT2	interferon-induced protein with tetratricopeptide repeats 2	26	11069934	11071316	1383
ENSBTAG00000013980	1.66761	5e-05	0.00469012	ECSOD	superoxide dismutase 3, extracellular	6	45909842	45930828	1136
ENSBTAG00000030932	1.66449	5e-05	0.00469012	IFI44L	interferon-induced protein 44-like	3	66306917	66325197	2003
ENSBTAG00000003113	1.641	5e-05	0.00469012	RNF125	ring finger protein 125, E3 ubiquitin protein ligase	24	25448946	25496757	873
ENSBTAG00000000892	1.61468	0.00015	0.0111993	MB21D1	Mab-21 domain containing	9	13154613	13177012	1497
ENSBTAG00000010345	1.61451	5e-05	0.00469012	XPNPEP2	X-prolyl aminopeptidase (aminopeptidase P) 2, membrane-bound	X	13645353	13673398	2062
ENSBTAG00000034323	1.5381	5e-05	0.00469012	SLC2A5	solute carrier family 2 (facilitated glucose/fructose transporter), member 5	16	45252620	45255816	1355
ENSBTAG00000008160	1.53391	5e-05	0.00469012	MBOAT2	membrane bound O-acyltransferase domain containing 2	11	88390471	88444776	1562
ENSBTAG00000016472	1.48475	5e-05	0.00469012	GSTM2	glutathione S-transferase M2	3	33823887	33834923	1077
ENSBTAG00000046580	1.4725	5e-05	0.00469012	LGP2	DEXH (Asp-Glu-X-His) box polypeptide 58 (DHX58)	19	42877796	42887960	2493
ENSBTAG00000009768	1.47212	5e-05	0.00469012	IFIT3	interferon-induced protein with tetratricopeptide repeats 3	26	11079529	11090469	1978
ENSBTAG00000003366	1.45837	5e-05	0.00469012	DDX58	DEAD (Asp-Glu-Ala-Asp) box polypeptide 58	8	11428248	11473553	2930
ENSBTAG00000019796	1.4518	0.0001	0.00811049	FAIM3	Fc fragment of IgM receptor	16	4586507	4606760	1341
ENSBTAG00000009760	1.41826	5e-05	0.00469012	LOC515736	uncharacterized LOC515736	22	12706890	12726122	1146
ENSBTAG00000025462	1.40257	5e-05	0.00469012	GADD45B	growth arrest and DNA-damage-inducible, beta	7	22411968	22414079	1330
ENSBTAG00000007302	1.40181	5e-05	0.00469012	LOC107131287	solute carrier family 2 (facilitated glucose/fructose transporter), member 5	16	45252620	45255816	651
ENSBTAG00000031788	1.39951	5e-05	0.00469012	GSTM1	glutathione S-transferase mu 1-like	3	33782525	33800900	1814
ENSBTAG00000011343	1.3778	0.0001	0.00811049	XAF1	XIAP associated factor 1	19	25759756	25773143	1085
ENSBTAG00000016227	1.35765	0.0006	0.0328683	ASCL1	achaete-scute family bHLH transcription factor 1	5	67070164	67070823	660
ENSBTAG00000000604	1.33602	5e-05	0.00469012	GPNMB	glycoprotein (transmembrane) nmb	4	32010892	32037151	2805
ENSBTAG00000012335	1.31904	5e-05	0.00469012	UBA7	ubiquitin-like modifier activating enzyme 7	22	50991902	51000966	3178
ENSBTAG00000001592	1.31221	5e-05	0.00469012	INSIG1	insulin induced gene 1	4	117906798	117920023	2762
ENSBTAG00000007689	1.30393	5e-05	0.00469012	LPIN1	lipin 1	11	86050742	86128538	3139
ENSBTAG00000047324	1.26188	0.0005	0.0285656	-		26	16498733	16538258	1170
ENSBTAG00000039861	1.24423	5e-05	0.00469012	OAS1Y	2',5'-oligoadenylate synthetase 1, 40/46kDa	17	63638182	63646117	1675
ENSBTAG00000027625	1.24372	5e-05	0.00469012	SFRP1	secreted frizzled-related protein 1	27	35900360	35943920	4226
ENSBTAG00000015505	1.23483	5e-05	0.00469012	FADS2	fatty acid desaturase 2	29	41045232	41082249	2956
ENSBTAG00000025258	1.22956	0.0002	0.0142658	LOC515676	keratin-associated protein 10-6	19	14514191	14548217	1568
ENSBTAG00000003889	1.21025	5e-05	0.00469012	PER1	period circadian clock 1	19	28390009	28405253	3868
ENSBTAG00000020166	1.19799	0.0001	0.00811049	ZNFX1	zinc finger，NFX1-type containing 1	13	78074489	78098372	5757
ENSBTAG00000012700	-1.2193	5e-05	0.00469012	CD247	CD247 molecule	3	1230946	1314969	1729
ENSBTAG00000004680	-1.24234	0.00035	0.0220165	SLC13A5	solute carrier family 13 (sodium-dependent citrate transporter), member 5	19	25792395	25819830	1873
ENSBTAG00000001675	-1.26275	5e-05	0.00469012	ITPKA	inositol-trisphosphate 3-kinase A	10	37035180	37043518	1793
ENSBTAG00000030520	-1.27681	0.001	0.0471781	PROB1	proline-rich basic protein	7	52288453	52294367	3045
ENSBTAG00000015690	-1.35182	0.0001	0.00811049	PLIN4	perilipin 4	7	20830384	20843772	3784
ENSBTAG00000017514	-1.37183	5e-05	0.00469012	CCND1	cyclin D1	29	47544380	47553842	1166
ENSBTAG00000011116	-1.437	0.00045	0.0267616	PAQR9	progestin and adipoQ receptor family member IX	1	127041077	127043157	1585
ENSBTAG00000016048	-1.55011	5e-05	0.00469012	CPT1B	carnitine palmitoyltransferase 1B (muscle)	5	120098390	120107048	2968
ENSBTAG00000006599	-1.55166	5e-05	0.00469012	INHBE	inhibin, beta E	5	56334244	56335809	1319
ENSBTAG00000047600	-1.60112	5e-05	0.00469012	ROS1	ROS proto-oncogene 1 , receptor tyrosine kinase	9	33803899	33922935	6450
ENSBTAG00000045989	-1.63546	5e-05	0.00469012	CDC42EP5	CDC42 effector protein	18	63119873	63124888	673
ENSBTAG00000038067	-1.69931	5e-05	0.00469012	MT1A	metallothionein-1A	18	24106716	24108524	394
ENSBTAG00000008683	-1.7392	5e-05	0.00469012	LDHA	lactate dehydrogenase A	29	26543855	26555892	1686
ENSBTAG00000003492	-1.82694	0.00015	0.0111993	-		21	61025472	61032824	1199
ENSBTAG00000017188	-1.86293	5e-05	0.00469012	C20ORF82	isthmin 1, angiogenesis inhibitor	13	6959811	7051654	2449
ENSBTAG00000001052	-1.87906	5e-05	0.00469012	ADCY10	adenylate cyclase 10 (soluble)	3	824903	905840	4845
ENSBTAG00000002258	-1.92997	5e-05	0.00469012	APOA1	apolipoprotein A-I	15	27932198	27934085	899
ENSBTAG00000043553	-2.02737	5e-05	0.00469012	GPX3	glutathione peroxidase 3 (plasma)	7	64286948	64295117	1564
ENSBTAG00000048268	-2.02843	0.0004	0.0244868	-		21	71530013	71531441	443
ENSBTAG00000008945	-2.27313	0.0003	0.019807	SDSL	serine dehydratase-like	17	63278103	63289816	1235
ENSBTAG00000016801	-2.4224	5e-05	0.00469012	RXRG	retinoid X receptor, gamma	3	3576656	3636912	2011
ENSBTAG00000019524	-2.48375	5e-05	0.00469012	ITGAD	intrgrin，alpha D	25	27709271	27737085	3868
ENSBTAG00000026088	-2.80633	0.00015	0.0111993	LYZ2	lysozyme C-2	5	44572855	44578526	1041
ENSBTAG00000038748	-5.53713	5e-05	0.00469012	HBB	hemoglobin, beta	15	49022978	49024620	614
