# Supplementary material for: Identification of candidate genes for milk production traits by RNA sequencing on bovine liver at different lactation stages
Source: BMC Genet. 2020 Jul 9;21:72. doi: 10.1186/s12863-020-00882-y (PMC7346489; doi:10.1186/s12863-020-00882-y)
Supplement: Supplementary file 6 — Additional file 6. List of significant GO terms assignment for DEGs in bovine liver between early lactation and dry period/peak of lactation and dry period/peak of lactation and early lactation. [file 12863_2020_882_MOESM6_ESM.xlsx]

## Sheet: 6 early lactation vs dry period
Additional file 6 List of significant GO terms assignment for DEGs in bovine liver between early lactation and dry period.
NO.	Category	ID-Term	Count	%	PValue	Genes
1	GOTERM_BP_FAT	GO:0006082~organic acid metabolic process	28	14.5078	3.29e-09	ENSBTAG00000008172, ENSBTAG00000002258, ENSBTAG00000020371, ENSBTAG00000006928, ENSBTAG00000010543, ENSBTAG00000003072, ENSBTAG00000004256, ENSBTAG00000021118, ENSBTAG00000032996, ENSBTAG00000031814, ENSBTAG00000020375, ENSBTAG00000019603, ENSBTAG00000002255, ENSBTAG00000019770, ENSBTAG00000009911, ENSBTAG00000037795, ENSBTAG00000005287, ENSBTAG00000019700, ENSBTAG00000013303, ENSBTAG00000016276,…
2	GOTERM_BP_FAT	GO:0019752~carboxylic acid metabolic process	26	13.4715	8.35e-09	ENSBTAG00000037795, ENSBTAG00000005287, ENSBTAG00000019700, ENSBTAG00000002258, ENSBTAG00000013303, ENSBTAG00000016276, ENSBTAG00000020371, ENSBTAG00000011082, ENSBTAG00000004248, ENSBTAG00000010543, ENSBTAG00000006928, ENSBTAG00000027879, ENSBTAG00000003072, ENSBTAG00000005530, ENSBTAG00000008683, ENSBTAG00000004256, ENSBTAG00000021118, ENSBTAG00000031814, ENSBTAG00000020375, ENSBTAG00000015505,…
3	GOTERM_BP_FAT	GO:0043436~oxoacid metabolic process	26	13.4715	9.58e-09	ENSBTAG00000037795, ENSBTAG00000005287, ENSBTAG00000019700, ENSBTAG00000002258, ENSBTAG00000013303, ENSBTAG00000016276, ENSBTAG00000020371, ENSBTAG00000011082, ENSBTAG00000004248, ENSBTAG00000010543, ENSBTAG00000006928, ENSBTAG00000027879, ENSBTAG00000003072, ENSBTAG00000005530, ENSBTAG00000008683, ENSBTAG00000004256, ENSBTAG00000021118, ENSBTAG00000031814, ENSBTAG00000020375, ENSBTAG00000015505,…
4	GOTERM_BP_FAT	GO:0032787~monocarboxylic acid metabolic process	18	9.32642	1.05e-06	ENSBTAG00000037795, ENSBTAG00000005287, ENSBTAG00000019700, ENSBTAG00000002258, ENSBTAG00000013303, ENSBTAG00000016276, ENSBTAG00000004248, ENSBTAG00000011082, ENSBTAG00000010543, ENSBTAG00000027879, ENSBTAG00000003072, ENSBTAG00000021118, ENSBTAG00000020375, ENSBTAG00000031814, ENSBTAG00000015505, ENSBTAG00000019770, ENSBTAG00000020558, ENSBTAG00000016048
5	GOTERM_BP_FAT	GO:0044712~single-organism catabolic process	20	10.3627	1.32e-05	ENSBTAG00000006136, ENSBTAG00000008124, ENSBTAG00000005287, ENSBTAG00000002258, ENSBTAG00000016276, ENSBTAG00000048090, ENSBTAG00000019554, ENSBTAG00000020371, ENSBTAG00000011082, ENSBTAG00000006928, ENSBTAG00000011545, ENSBTAG00000003072, ENSBTAG00000021118, ENSBTAG00000000067, ENSBTAG00000005002, ENSBTAG00000031814, ENSBTAG00000009911, ENSBTAG00000019770, ENSBTAG00000020558, ENSBTAG00000016048
6	GOTERM_BP_FAT	GO:0010565~regulation of cellular ketone metabolic process	8	4.14508	2.04e-05	ENSBTAG00000003072, ENSBTAG00000010069, ENSBTAG00000005287, ENSBTAG00000002258, ENSBTAG00000004248, ENSBTAG00000019770, ENSBTAG00000020558, ENSBTAG00000010543
7	GOTERM_BP_FAT	GO:0044282~small molecule catabolic process	12	6.21762	2.44e-05	ENSBTAG00000003072, ENSBTAG00000008124, ENSBTAG00000005287, ENSBTAG00000021118, ENSBTAG00000005002, ENSBTAG00000031814, ENSBTAG00000016276, ENSBTAG00000019554, ENSBTAG00000020371, ENSBTAG00000009911, ENSBTAG00000016048, ENSBTAG00000006928
8	GOTERM_BP_FAT	GO:0006629~lipid metabolic process	25	12.9534	5.29e-05	ENSBTAG00000010069, ENSBTAG00000002258, ENSBTAG00000010991, ENSBTAG00000039808, ENSBTAG00000010543, ENSBTAG00000003072, ENSBTAG00000021118, ENSBTAG00000020375, ENSBTAG00000022294, ENSBTAG00000019770, ENSBTAG00000037795, ENSBTAG00000008124, ENSBTAG00000005910, ENSBTAG00000005287, ENSBTAG00000019700, ENSBTAG00000006934, ENSBTAG00000011666, ENSBTAG00000013303, ENSBTAG00000004248, ENSBTAG00000000817,…
9	GOTERM_BP_FAT	GO:0042180~cellular ketone metabolic process	9	4.66321	5.93e-05	ENSBTAG00000003072, ENSBTAG00000010069, ENSBTAG00000005287, ENSBTAG00000006934, ENSBTAG00000002258, ENSBTAG00000004248, ENSBTAG00000019770, ENSBTAG00000020558, ENSBTAG00000010543
10	GOTERM_CC_FAT	GO:0034364~high-density lipoprotein particle	5	2.59067	7e-05	ENSBTAG00000002258, ENSBTAG00000022394, ENSBTAG00000022395, ENSBTAG00000019770, ENSBTAG00000020558
11	GOTERM_BP_FAT	GO:0046890~regulation of lipid biosynthetic process	8	4.14508	7.81e-05	ENSBTAG00000003072, ENSBTAG00000010069, ENSBTAG00000005287, ENSBTAG00000002258, ENSBTAG00000011666, ENSBTAG00000019770, ENSBTAG00000020558, ENSBTAG00000010543
12	GOTERM_BP_FAT	GO:0005975~carbohydrate metabolic process	19	9.84456	8.98e-05	ENSBTAG00000046470, ENSBTAG00000008124, ENSBTAG00000005910, ENSBTAG00000019700, ENSBTAG00000010606, ENSBTAG00000006349, ENSBTAG00000001675, ENSBTAG00000048090, ENSBTAG00000019554, ENSBTAG00000011082, ENSBTAG00000005530, ENSBTAG00000008683, ENSBTAG00000016069, ENSBTAG00000000067, ENSBTAG00000000259, ENSBTAG00000005002, ENSBTAG00000031814, ENSBTAG00000019603, ENSBTAG00000014831
13	GOTERM_BP_FAT	GO:0050892~intestinal absorption	5	2.59067	0.00012	ENSBTAG00000017866, ENSBTAG00000002258, ENSBTAG00000012851, ENSBTAG00000019770, ENSBTAG00000016366
14	GOTERM_BP_FAT	GO:0044283~small molecule biosynthetic process	14	7.25389	0.000121	ENSBTAG00000003072, ENSBTAG00000010069, ENSBTAG00000005287, ENSBTAG00000005910, ENSBTAG00000019700, ENSBTAG00000002258, ENSBTAG00000031814, ENSBTAG00000015505, ENSBTAG00000019554, ENSBTAG00000002255, ENSBTAG00000004248, ENSBTAG00000019770, ENSBTAG00000020558, ENSBTAG00000006928
15	GOTERM_BP_FAT	GO:0044248~cellular catabolic process	28	14.5078	0.000122	ENSBTAG00000006136, ENSBTAG00000010606, ENSBTAG00000002258, ENSBTAG00000020371, ENSBTAG00000048090, ENSBTAG00000006928, ENSBTAG00000003072, ENSBTAG00000021118, ENSBTAG00000003113, ENSBTAG00000031814, ENSBTAG00000002255, ENSBTAG00000019770, ENSBTAG00000009911, ENSBTAG00000008124, ENSBTAG00000014707, ENSBTAG00000016276, ENSBTAG00000011082, ENSBTAG00000004248, ENSBTAG00000043553, ENSBTAG00000011545,…
16	GOTERM_BP_FAT	GO:0019318~hexose metabolic process	9	4.66321	0.000178	ENSBTAG00000005530, ENSBTAG00000046470, ENSBTAG00000005910, ENSBTAG00000019700, ENSBTAG00000010606, ENSBTAG00000005002, ENSBTAG00000031814, ENSBTAG00000019554, ENSBTAG00000011082
17	GOTERM_CC_FAT	GO:0034358~plasma lipoprotein particle	5	2.59067	0.000205	ENSBTAG00000002258, ENSBTAG00000022394, ENSBTAG00000022395, ENSBTAG00000019770, ENSBTAG00000020558
18	GOTERM_CC_FAT	GO:1990777~lipoprotein particle	5	2.59067	0.000205	ENSBTAG00000002258, ENSBTAG00000022394, ENSBTAG00000022395, ENSBTAG00000019770, ENSBTAG00000020558
19	GOTERM_BP_FAT	GO:0051004~regulation of lipoprotein lipase activity	4	2.07254	0.000223	ENSBTAG00000002473, ENSBTAG00000002258, ENSBTAG00000019770, ENSBTAG00000020558
20	GOTERM_BP_FAT	GO:0098856~intestinal lipid absorption	4	2.07254	0.000223	ENSBTAG00000017866, ENSBTAG00000002258, ENSBTAG00000019770, ENSBTAG00000016366
21	GOTERM_BP_FAT	GO:0005996~monosaccharide metabolic process	9	4.66321	0.000238	ENSBTAG00000005530, ENSBTAG00000046470, ENSBTAG00000005910, ENSBTAG00000019700, ENSBTAG00000010606, ENSBTAG00000005002, ENSBTAG00000031814, ENSBTAG00000019554, ENSBTAG00000011082
22	GOTERM_BP_FAT	GO:0046394~carboxylic acid biosynthetic process	10	5.18135	0.000244	ENSBTAG00000003072, ENSBTAG00000005287, ENSBTAG00000002258, ENSBTAG00000031814, ENSBTAG00000015505, ENSBTAG00000002255, ENSBTAG00000004248, ENSBTAG00000019770, ENSBTAG00000020558, ENSBTAG00000006928
23	GOTERM_BP_FAT	GO:0044723~single-organism carbohydrate metabolic process	16	8.29016	0.000257	ENSBTAG00000008124, ENSBTAG00000046470, ENSBTAG00000005910, ENSBTAG00000019700, ENSBTAG00000010606, ENSBTAG00000006349, ENSBTAG00000001675, ENSBTAG00000048090, ENSBTAG00000019554, ENSBTAG00000011082, ENSBTAG00000005530, ENSBTAG00000016069, ENSBTAG00000000067, ENSBTAG00000005002, ENSBTAG00000031814, ENSBTAG00000014831
24	GOTERM_CC_FAT	GO:0032994~protein-lipid complex	5	2.59067	0.000275	ENSBTAG00000002258, ENSBTAG00000022394, ENSBTAG00000022395, ENSBTAG00000019770, ENSBTAG00000020558
25	GOTERM_BP_FAT	GO:0006006~glucose metabolic process	8	4.14508	0.000287	ENSBTAG00000005530, ENSBTAG00000046470, ENSBTAG00000005910, ENSBTAG00000019700, ENSBTAG00000010606, ENSBTAG00000031814, ENSBTAG00000019554, ENSBTAG00000011082
26	GOTERM_BP_FAT	GO:0016053~organic acid biosynthetic process	10	5.18135	0.000435	ENSBTAG00000003072, ENSBTAG00000005287, ENSBTAG00000002258, ENSBTAG00000031814, ENSBTAG00000015505, ENSBTAG00000002255, ENSBTAG00000004248, ENSBTAG00000019770, ENSBTAG00000020558, ENSBTAG00000006928
27	GOTERM_MF_FAT	GO:0005520~insulin-like growth factor binding	4	2.07254	0.000435	ENSBTAG00000046768, ENSBTAG00000033299, ENSBTAG00000021527, ENSBTAG00000005596
28	GOTERM_MF_FAT	GO:0043168~anion binding	10	5.18135	0.000469	ENSBTAG00000005530, ENSBTAG00000019700, ENSBTAG00000021118, ENSBTAG00000008172, ENSBTAG00000032996, ENSBTAG00000020755, ENSBTAG00000031814, ENSBTAG00000001052, ENSBTAG00000009911, ENSBTAG00000006928
29	GOTERM_BP_FAT	GO:0072330~monocarboxylic acid biosynthetic process	8	4.14508	0.000507	ENSBTAG00000003072, ENSBTAG00000005287, ENSBTAG00000002258, ENSBTAG00000031814, ENSBTAG00000015505, ENSBTAG00000004248, ENSBTAG00000019770, ENSBTAG00000020558
30	GOTERM_MF_FAT	GO:0020037~heme binding	8	4.14508	0.000576	ENSBTAG00000037795, ENSBTAG00000005287, ENSBTAG00000021118, ENSBTAG00000006934, ENSBTAG00000020375, ENSBTAG00000022294, ENSBTAG00000022613, ENSBTAG00000038748
31	GOTERM_BP_FAT	GO:0008202~steroid metabolic process	9	4.66321	0.000594	ENSBTAG00000003072, ENSBTAG00000010069, ENSBTAG00000005287, ENSBTAG00000005910, ENSBTAG00000006934, ENSBTAG00000002258, ENSBTAG00000039808, ENSBTAG00000019770, ENSBTAG00000010543
32	GOTERM_BP_FAT	GO:0019218~regulation of steroid metabolic process	6	3.10881	0.000635	ENSBTAG00000003072, ENSBTAG00000010069, ENSBTAG00000005287, ENSBTAG00000002258, ENSBTAG00000019770, ENSBTAG00000010543
33	GOTERM_CC_FAT	GO:0005615~extracellular space	25	12.9534	0.000637	ENSBTAG00000020755, ENSBTAG00000002258, ENSBTAG00000033299, ENSBTAG00000010991, ENSBTAG00000011082, ENSBTAG00000039808, ENSBTAG00000043553, ENSBTAG00000017531, ENSBTAG00000018563, ENSBTAG00000002473, ENSBTAG00000016864, ENSBTAG00000000259, ENSBTAG00000046768, ENSBTAG00000031797, ENSBTAG00000038639, ENSBTAG00000014191, ENSBTAG00000047801, ENSBTAG00000022394, ENSBTAG00000006354, ENSBTAG00000022395,…
34	GOTERM_MF_FAT	GO:0046906~tetrapyrrole binding	8	4.14508	0.000846	ENSBTAG00000037795, ENSBTAG00000005287, ENSBTAG00000021118, ENSBTAG00000006934, ENSBTAG00000020375, ENSBTAG00000022294, ENSBTAG00000022613, ENSBTAG00000038748
35	GOTERM_BP_FAT	GO:0046395~carboxylic acid catabolic process	8	4.14508	0.000921	ENSBTAG00000003072, ENSBTAG00000021118, ENSBTAG00000031814, ENSBTAG00000016276, ENSBTAG00000020371, ENSBTAG00000009911, ENSBTAG00000016048, ENSBTAG00000006928
36	GOTERM_BP_FAT	GO:0055114~oxidation-reduction process	17	8.80829	0.000949	ENSBTAG00000010606, ENSBTAG00000006934, ENSBTAG00000002258, ENSBTAG00000031295, ENSBTAG00000004248, ENSBTAG00000011082, ENSBTAG00000043553, ENSBTAG00000005530, ENSBTAG00000008683, ENSBTAG00000003072, ENSBTAG00000032996, ENSBTAG00000015505, ENSBTAG00000019603, ENSBTAG00000022613, ENSBTAG00000014831, ENSBTAG00000019770, ENSBTAG00000016048
37	GOTERM_BP_FAT	GO:0071479~cellular response to ionizing radiation	5	2.59067	0.00128677	ENSBTAG00000010069, ENSBTAG00000018563, ENSBTAG00000044106, ENSBTAG00000008353, ENSBTAG00000027625
38	GOTERM_BP_FAT	GO:0010876~lipid localization	10	5.18135	0.00138392	ENSBTAG00000004344, ENSBTAG00000016864, ENSBTAG00000017866, ENSBTAG00000002258, ENSBTAG00000031863, ENSBTAG00000013054, ENSBTAG00000019770, ENSBTAG00000020558, ENSBTAG00000016366, ENSBTAG00000005718
39	GOTERM_BP_FAT	GO:0008610~lipid biosynthetic process	13	6.73575	0.00140071	ENSBTAG00000003072, ENSBTAG00000010069, ENSBTAG00000005287, ENSBTAG00000004344, ENSBTAG00000006934, ENSBTAG00000002258, ENSBTAG00000011666, ENSBTAG00000015505, ENSBTAG00000013303, ENSBTAG00000004248, ENSBTAG00000019770, ENSBTAG00000020558, ENSBTAG00000010543
40	GOTERM_MF_FAT	GO:0016705~oxidoreductase activity, acting on paired donors, with incorporation or reduction of molecular oxygen	8	4.14508	0.00174639	ENSBTAG00000037795, ENSBTAG00000005287, ENSBTAG00000021118, ENSBTAG00000006934, ENSBTAG00000008172, ENSBTAG00000032996, ENSBTAG00000020375, ENSBTAG00000015505
41	GOTERM_BP_FAT	GO:0016054~organic acid catabolic process	8	4.14508	0.00175589	ENSBTAG00000003072, ENSBTAG00000021118, ENSBTAG00000031814, ENSBTAG00000016276, ENSBTAG00000020371, ENSBTAG00000009911, ENSBTAG00000016048, ENSBTAG00000006928
42	GOTERM_BP_FAT	GO:0006869~lipid transport	9	4.66321	0.00192019	ENSBTAG00000004344, ENSBTAG00000016864, ENSBTAG00000017866, ENSBTAG00000002258, ENSBTAG00000013054, ENSBTAG00000019770, ENSBTAG00000020558, ENSBTAG00000016366, ENSBTAG00000005718
43	GOTERM_BP_FAT	GO:0010033~response to organic substance	33	17.0984	0.00210063	ENSBTAG00000010069, ENSBTAG00000044106, ENSBTAG00000002258, ENSBTAG00000048090, ENSBTAG00000046010, ENSBTAG00000016227, ENSBTAG00000018563, ENSBTAG00000016864, ENSBTAG00000008471, ENSBTAG00000038639, ENSBTAG00000019770, ENSBTAG00000016801, ENSBTAG00000020647, ENSBTAG00000034323, ENSBTAG00000046470, ENSBTAG00000005287, ENSBTAG00000009050, ENSBTAG00000006934, ENSBTAG00000014707, ENSBTAG00000027182,…
44	GOTERM_BP_FAT	GO:0060191~regulation of lipase activity	5	2.59067	0.00212206	ENSBTAG00000016069, ENSBTAG00000002473, ENSBTAG00000002258, ENSBTAG00000019770, ENSBTAG00000020558
45	GOTERM_BP_FAT	GO:0045923~positive regulation of fatty acid metabolic process	4	2.07254	0.00216176	ENSBTAG00000002258, ENSBTAG00000004248, ENSBTAG00000019770, ENSBTAG00000020558
46	GOTERM_BP_FAT	GO:0019216~regulation of lipid metabolic process	9	4.66321	0.00224348	ENSBTAG00000003072, ENSBTAG00000010069, ENSBTAG00000005287, ENSBTAG00000002258, ENSBTAG00000011666, ENSBTAG00000004248, ENSBTAG00000019770, ENSBTAG00000020558, ENSBTAG00000010543
47	GOTERM_BP_FAT	GO:0042304~regulation of fatty acid biosynthetic process	4	2.07254	0.00245013	ENSBTAG00000003072, ENSBTAG00000002258, ENSBTAG00000019770, ENSBTAG00000020558
48	GOTERM_BP_FAT	GO:0006953~acute-phase response	4	2.07254	0.00245013	ENSBTAG00000016864, ENSBTAG00000022394, ENSBTAG00000022395, ENSBTAG00000006354
49	GOTERM_BP_FAT	GO:0010898~positive regulation of triglyceride catabolic process	3	1.5544	0.00259943	ENSBTAG00000002258, ENSBTAG00000019770, ENSBTAG00000020558
50	GOTERM_BP_FAT	GO:0030300~regulation of intestinal cholesterol absorption	3	1.5544	0.00259943	ENSBTAG00000002258, ENSBTAG00000019770, ENSBTAG00000016366
51	GOTERM_BP_FAT	GO:1904729~regulation of intestinal lipid absorption	3	1.5544	0.00259943	ENSBTAG00000002258, ENSBTAG00000019770, ENSBTAG00000016366
52	GOTERM_BP_FAT	GO:0051006~positive regulation of lipoprotein lipase activity	3	1.5544	0.00259943	ENSBTAG00000002258, ENSBTAG00000019770, ENSBTAG00000020558
53	GOTERM_BP_FAT	GO:0016052~carbohydrate catabolic process	6	3.10881	0.00267463	ENSBTAG00000008124, ENSBTAG00000010606, ENSBTAG00000000259, ENSBTAG00000005002, ENSBTAG00000019554, ENSBTAG00000011082
54	GOTERM_BP_FAT	GO:0019217~regulation of fatty acid metabolic process	5	2.59067	0.00285072	ENSBTAG00000003072, ENSBTAG00000002258, ENSBTAG00000004248, ENSBTAG00000019770, ENSBTAG00000020558
55	GOTERM_BP_FAT	GO:0016051~carbohydrate biosynthetic process	7	3.62694	0.00291345	ENSBTAG00000005530, ENSBTAG00000005910, ENSBTAG00000019700, ENSBTAG00000031814, ENSBTAG00000019554, ENSBTAG00000011082, ENSBTAG00000014831
56	GOTERM_MF_FAT	GO:0005506~iron ion binding	8	4.14508	0.00294235	ENSBTAG00000037795, ENSBTAG00000005287, ENSBTAG00000021118, ENSBTAG00000006934, ENSBTAG00000008172, ENSBTAG00000032996, ENSBTAG00000020375, ENSBTAG00000038748
57	GOTERM_BP_FAT	GO:0022600~digestive system process	5	2.59067	0.00305653	ENSBTAG00000017866, ENSBTAG00000002258, ENSBTAG00000012851, ENSBTAG00000019770, ENSBTAG00000016366
58	GOTERM_BP_FAT	GO:0006066~alcohol metabolic process	8	4.14508	0.00308669	ENSBTAG00000008124, ENSBTAG00000005287, ENSBTAG00000005910, ENSBTAG00000006934, ENSBTAG00000002258, ENSBTAG00000001675, ENSBTAG00000010991, ENSBTAG00000019770
59	GOTERM_BP_FAT	GO:0090207~regulation of triglyceride metabolic process	4	2.07254	0.00309554	ENSBTAG00000002258, ENSBTAG00000011666, ENSBTAG00000019770, ENSBTAG00000020558
60	GOTERM_BP_FAT	GO:0044241~lipid digestion	3	1.5544	0.00344008	ENSBTAG00000017866, ENSBTAG00000019770, ENSBTAG00000016366
61	GOTERM_BP_FAT	GO:0061365~positive regulation of triglyceride lipase activity	3	1.5544	0.00344008	ENSBTAG00000002258, ENSBTAG00000019770, ENSBTAG00000020558
62	GOTERM_MF_FAT	GO:0042802~identical protein binding	12	6.21762	0.00381454	ENSBTAG00000005658, ENSBTAG00000004256, ENSBTAG00000019585, ENSBTAG00000002473, ENSBTAG00000002258, ENSBTAG00000005002, ENSBTAG00000010215, ENSBTAG00000031814, ENSBTAG00000010991, ENSBTAG00000017566, ENSBTAG00000007439, ENSBTAG00000006928
63	GOTERM_MF_FAT	GO:0008395~steroid hydroxylase activity	4	2.07254	0.00393802	ENSBTAG00000037795, ENSBTAG00000005287, ENSBTAG00000006934, ENSBTAG00000020375
64	GOTERM_BP_FAT	GO:0055088~lipid homeostasis	6	3.10881	0.00415069	ENSBTAG00000003072, ENSBTAG00000005287, ENSBTAG00000002473, ENSBTAG00000002258, ENSBTAG00000019770, ENSBTAG00000016366
65	GOTERM_BP_FAT	GO:0051262~protein tetramerization	6	3.10881	0.00415069	ENSBTAG00000005530, ENSBTAG00000006136, ENSBTAG00000001785, ENSBTAG00000021527, ENSBTAG00000043553, ENSBTAG00000016801
66	GOTERM_BP_FAT	GO:1904478~regulation of intestinal absorption	3	1.5544	0.00439003	ENSBTAG00000002258, ENSBTAG00000019770, ENSBTAG00000016366
67	GOTERM_CC_FAT	GO:0042627~chylomicron	3	1.5544	0.00447565	ENSBTAG00000002258, ENSBTAG00000019770, ENSBTAG00000020558
68	GOTERM_BP_FAT	GO:0045995~regulation of embryonic development	6	3.10881	0.00475124	ENSBTAG00000018563, ENSBTAG00000005998, ENSBTAG00000002258, ENSBTAG00000011082, ENSBTAG00000027625, ENSBTAG00000007439
69	GOTERM_BP_FAT	GO:0006694~steroid biosynthetic process	6	3.10881	0.00496446	ENSBTAG00000010069, ENSBTAG00000005287, ENSBTAG00000006934, ENSBTAG00000002258, ENSBTAG00000019770, ENSBTAG00000010543
70	GOTERM_MF_FAT	GO:0031406~carboxylic acid binding	6	3.10881	0.00505137	ENSBTAG00000005530, ENSBTAG00000019700, ENSBTAG00000021118, ENSBTAG00000008172, ENSBTAG00000032996, ENSBTAG00000020755
71	GOTERM_BP_FAT	GO:0044262~cellular carbohydrate metabolic process	8	4.14508	0.00522192	ENSBTAG00000008124, ENSBTAG00000005530, ENSBTAG00000005910, ENSBTAG00000010606, ENSBTAG00000001675, ENSBTAG00000019554, ENSBTAG00000011082, ENSBTAG00000014831
72	GOTERM_BP_FAT	GO:0006641~triglyceride metabolic process	5	2.59067	0.00538205	ENSBTAG00000008124, ENSBTAG00000002258, ENSBTAG00000011666, ENSBTAG00000019770, ENSBTAG00000020558
73	GOTERM_BP_FAT	GO:0010896~regulation of triglyceride catabolic process	3	1.5544	0.00544672	ENSBTAG00000002258, ENSBTAG00000019770, ENSBTAG00000020558
74	GOTERM_BP_FAT	GO:0006633~fatty acid biosynthetic process	6	3.10881	0.00564481	ENSBTAG00000003072, ENSBTAG00000002258, ENSBTAG00000015505, ENSBTAG00000004248, ENSBTAG00000019770, ENSBTAG00000020558
75	GOTERM_BP_FAT	GO:0009725~response to hormone	12	6.21762	0.00580151	ENSBTAG00000010069, ENSBTAG00000004344, ENSBTAG00000009050, ENSBTAG00000006934, ENSBTAG00000027182, ENSBTAG00000011116, ENSBTAG00000004034, ENSBTAG00000008688, ENSBTAG00000011082, ENSBTAG00000027625, ENSBTAG00000005596, ENSBTAG00000016801
76	GOTERM_BP_FAT	GO:0010212~response to ionizing radiation	6	3.10881	0.00613338	ENSBTAG00000010069, ENSBTAG00000018563, ENSBTAG00000044106, ENSBTAG00000008353, ENSBTAG00000027625, ENSBTAG00000008409
77	GOTERM_BP_FAT	GO:0006631~fatty acid metabolic process	9	4.66321	0.00616551	ENSBTAG00000003072, ENSBTAG00000037795, ENSBTAG00000002258, ENSBTAG00000020375, ENSBTAG00000015505, ENSBTAG00000004248, ENSBTAG00000019770, ENSBTAG00000020558, ENSBTAG00000016048
78	GOTERM_BP_FAT	GO:1901605~alpha-amino acid metabolic process	7	3.62694	0.00645409	ENSBTAG00000005530, ENSBTAG00000008172, ENSBTAG00000032996, ENSBTAG00000031814, ENSBTAG00000016276, ENSBTAG00000002255, ENSBTAG00000006928
79	GOTERM_BP_FAT	GO:0070887~cellular response to chemical stimulus	31	16.0622	0.00657832	ENSBTAG00000010069, ENSBTAG00000044106, ENSBTAG00000002258, ENSBTAG00000048090, ENSBTAG00000046010, ENSBTAG00000018563, ENSBTAG00000002473, ENSBTAG00000016864, ENSBTAG00000017574, ENSBTAG00000038639, ENSBTAG00000022394, ENSBTAG00000019770, ENSBTAG00000016801, ENSBTAG00000020647, ENSBTAG00000034323, ENSBTAG00000046470, ENSBTAG00000005287, ENSBTAG00000009050, ENSBTAG00000006934, ENSBTAG00000027182,…
80	GOTERM_BP_FAT	GO:0045723~positive regulation of fatty acid biosynthetic process	3	1.5544	0.00660763	ENSBTAG00000002258, ENSBTAG00000019770, ENSBTAG00000020558
81	GOTERM_BP_FAT	GO:0008203~cholesterol metabolic process	5	2.59067	0.00745653	ENSBTAG00000005287, ENSBTAG00000005910, ENSBTAG00000006934, ENSBTAG00000002258, ENSBTAG00000019770
82	GOTERM_BP_FAT	GO:0006639~acylglycerol metabolic process	5	2.59067	0.00825015	ENSBTAG00000008124, ENSBTAG00000002258, ENSBTAG00000011666, ENSBTAG00000019770, ENSBTAG00000020558
83	GOTERM_BP_FAT	GO:0060193~positive regulation of lipase activity	4	2.07254	0.00844578	ENSBTAG00000016069, ENSBTAG00000002258, ENSBTAG00000019770, ENSBTAG00000020558
84	GOTERM_BP_FAT	GO:1901565~organonitrogen compound catabolic process	8	4.14508	0.00855172	ENSBTAG00000006136, ENSBTAG00000000259, ENSBTAG00000031814, ENSBTAG00000016276, ENSBTAG00000002255, ENSBTAG00000009911, ENSBTAG00000006928, ENSBTAG00000011545
85	GOTERM_MF_FAT	GO:0017127~cholesterol transporter activity	3	1.5544	0.00861405	ENSBTAG00000002258, ENSBTAG00000019770, ENSBTAG00000016366
86	GOTERM_BP_FAT	GO:1902652~secondary alcohol metabolic process	5	2.59067	0.00866693	ENSBTAG00000005287, ENSBTAG00000005910, ENSBTAG00000006934, ENSBTAG00000002258, ENSBTAG00000019770
87	GOTERM_BP_FAT	GO:0006638~neutral lipid metabolic process	5	2.59067	0.00866693	ENSBTAG00000008124, ENSBTAG00000002258, ENSBTAG00000011666, ENSBTAG00000019770, ENSBTAG00000020558
88	GOTERM_CC_FAT	GO:0005576~extracellular region	53	27.4611	0.00868003	ENSBTAG00000032026, ENSBTAG00000033299, ENSBTAG00000010345, ENSBTAG00000039808, ENSBTAG00000018563, ENSBTAG00000017200, ENSBTAG00000002473, ENSBTAG00000000873, ENSBTAG00000046768, ENSBTAG00000014191, ENSBTAG00000006354, ENSBTAG00000004014, ENSBTAG00000008127, ENSBTAG00000011525, ENSBTAG00000043553, ENSBTAG00000008683, ENSBTAG00000016069, ENSBTAG00000006676, ENSBTAG00000012851, ENSBTAG00000030674,…
89	GOTERM_BP_FAT	GO:0006732~coenzyme metabolic process	8	4.14508	0.00922941	ENSBTAG00000005530, ENSBTAG00000013303, ENSBTAG00000000186, ENSBTAG00000020371, ENSBTAG00000011082, ENSBTAG00000004248, ENSBTAG00000027879, ENSBTAG00000020873
90	GOTERM_BP_FAT	GO:1901615~organic hydroxy compound metabolic process	9	4.66321	0.00935581	ENSBTAG00000008124, ENSBTAG00000005287, ENSBTAG00000005910, ENSBTAG00000006934, ENSBTAG00000002258, ENSBTAG00000001675, ENSBTAG00000010991, ENSBTAG00000009911, ENSBTAG00000019770
91	GOTERM_CC_FAT	GO:0034385~triglyceride-rich lipoprotein particle	3	1.5544	0.00941002	ENSBTAG00000002258, ENSBTAG00000019770, ENSBTAG00000020558
92	GOTERM_CC_FAT	GO:0034361~very-low-density lipoprotein particle	3	1.5544	0.00941002	ENSBTAG00000002258, ENSBTAG00000019770, ENSBTAG00000020558
93	GOTERM_CC_FAT	GO:0044421~extracellular region part	48	24.8705	0.00979926	ENSBTAG00000020755, ENSBTAG00000032026, ENSBTAG00000002258, ENSBTAG00000033299, ENSBTAG00000010991, ENSBTAG00000010345, ENSBTAG00000039808, ENSBTAG00000020914, ENSBTAG00000017531, ENSBTAG00000018563, ENSBTAG00000002473, ENSBTAG00000017200, ENSBTAG00000000873, ENSBTAG00000016864, ENSBTAG00000046768, ENSBTAG00000005002, ENSBTAG00000011913, ENSBTAG00000038639, ENSBTAG00000014191, ENSBTAG00000047801,…
94	GOTERM_MF_FAT	GO:0008514~organic anion transmembrane transporter activity	5	2.59067	0.0101672	ENSBTAG00000016388, ENSBTAG00000037570, ENSBTAG00000000873, ENSBTAG00000004680, ENSBTAG00000027879
95	GOTERM_BP_FAT	GO:0016125~sterol metabolic process	5	2.59067	0.0104711	ENSBTAG00000005287, ENSBTAG00000005910, ENSBTAG00000006934, ENSBTAG00000002258, ENSBTAG00000019770
96	GOTERM_BP_FAT	GO:0005976~polysaccharide metabolic process	5	2.59067	0.0109572	ENSBTAG00000005530, ENSBTAG00000010606, ENSBTAG00000000259, ENSBTAG00000011082, ENSBTAG00000014831
97	GOTERM_BP_FAT	GO:0040008~regulation of growth	12	6.21762	0.0111088	ENSBTAG00000006136, ENSBTAG00000018563, ENSBTAG00000016864, ENSBTAG00000046768, ENSBTAG00000023659, ENSBTAG00000001814, ENSBTAG00000011082, ENSBTAG00000008353, ENSBTAG00000002333, ENSBTAG00000027625, ENSBTAG00000038067, ENSBTAG00000005596
98	GOTERM_MF_FAT	GO:0019838~growth factor binding	4	2.07254	0.0118853	ENSBTAG00000046768, ENSBTAG00000033299, ENSBTAG00000021527, ENSBTAG00000005596
99	GOTERM_MF_FAT	GO:0046914~transition metal ion binding	24	12.4352	0.0119162	ENSBTAG00000037795, ENSBTAG00000006136, ENSBTAG00000010069, ENSBTAG00000020391, ENSBTAG00000005287, ENSBTAG00000008172, ENSBTAG00000006934, ENSBTAG00000027182, ENSBTAG00000003619, ENSBTAG00000008816, ENSBTAG00000011545, ENSBTAG00000003113, ENSBTAG00000021118, ENSBTAG00000032996, ENSBTAG00000001000, ENSBTAG00000020375, ENSBTAG00000023659, ENSBTAG00000002255, ENSBTAG00000019770, ENSBTAG00000038067,…
100	GOTERM_BP_FAT	GO:0006094~gluconeogenesis	4	2.07254	0.0119747	ENSBTAG00000005910, ENSBTAG00000019700, ENSBTAG00000031814, ENSBTAG00000019554
101	GOTERM_BP_FAT	GO:0008211~glucocorticoid metabolic process	3	1.5544	0.0122446	ENSBTAG00000006934, ENSBTAG00000002258, ENSBTAG00000039808
102	GOTERM_MF_FAT	GO:0015248~sterol transporter activity	3	1.5544	0.0133875	ENSBTAG00000002258, ENSBTAG00000019770, ENSBTAG00000016366
103	GOTERM_BP_FAT	GO:0051289~protein homotetramerization	4	2.07254	0.0135893	ENSBTAG00000005530, ENSBTAG00000006136, ENSBTAG00000043553, ENSBTAG00000016801
104	GOTERM_BP_FAT	GO:0019319~hexose biosynthetic process	4	2.07254	0.0135893	ENSBTAG00000005910, ENSBTAG00000019700, ENSBTAG00000031814, ENSBTAG00000019554
105	GOTERM_BP_FAT	GO:0007586~digestion	5	2.59067	0.0136058	ENSBTAG00000017866, ENSBTAG00000002258, ENSBTAG00000012851, ENSBTAG00000019770, ENSBTAG00000016366
106	GOTERM_BP_FAT	GO:0098754~detoxification	4	2.07254	0.0144408	ENSBTAG00000023659, ENSBTAG00000006354, ENSBTAG00000019770, ENSBTAG00000043553
107	GOTERM_BP_FAT	GO:0045926~negative regulation of growth	7	3.62694	0.014922	ENSBTAG00000006136, ENSBTAG00000018563, ENSBTAG00000016864, ENSBTAG00000023659, ENSBTAG00000008353, ENSBTAG00000027625, ENSBTAG00000038067
108	GOTERM_BP_FAT	GO:0046364~monosaccharide biosynthetic process	4	2.07254	0.015322	ENSBTAG00000005910, ENSBTAG00000019700, ENSBTAG00000031814, ENSBTAG00000019554
109	GOTERM_BP_FAT	GO:0009755~hormone-mediated signaling pathway	6	3.10881	0.0154262	ENSBTAG00000004344, ENSBTAG00000009050, ENSBTAG00000027182, ENSBTAG00000008688, ENSBTAG00000027625, ENSBTAG00000016801
110	GOTERM_BP_FAT	GO:0090208~positive regulation of triglyceride metabolic process	3	1.5544	0.015626	ENSBTAG00000002258, ENSBTAG00000019770, ENSBTAG00000020558
111	GOTERM_BP_FAT	GO:0006520~cellular amino acid metabolic process	7	3.62694	0.0158561	ENSBTAG00000005530, ENSBTAG00000004256, ENSBTAG00000031814, ENSBTAG00000016276, ENSBTAG00000002255, ENSBTAG00000009911, ENSBTAG00000006928
112	GOTERM_BP_FAT	GO:0033500~carbohydrate homeostasis	6	3.10881	0.0174021	ENSBTAG00000005287, ENSBTAG00000005910, ENSBTAG00000009050, ENSBTAG00000004034, ENSBTAG00000012104, ENSBTAG00000046010
113	GOTERM_BP_FAT	GO:0042593~glucose homeostasis	6	3.10881	0.0174021	ENSBTAG00000005287, ENSBTAG00000005910, ENSBTAG00000009050, ENSBTAG00000004034, ENSBTAG00000012104, ENSBTAG00000046010
114	GOTERM_BP_FAT	GO:0043567~regulation of insulin-like growth factor receptor signaling pathway	3	1.5544	0.0174495	ENSBTAG00000046768, ENSBTAG00000011082, ENSBTAG00000005596
115	GOTERM_BP_FAT	GO:1901700~response to oxygen-containing compound	17	8.80829	0.0178105	ENSBTAG00000010069, ENSBTAG00000005287, ENSBTAG00000044106, ENSBTAG00000006934, ENSBTAG00000011082, ENSBTAG00000016227, ENSBTAG00000005998, ENSBTAG00000016864, ENSBTAG00000048062, ENSBTAG00000017866, ENSBTAG00000023659, ENSBTAG00000004034, ENSBTAG00000038639, ENSBTAG00000019770, ENSBTAG00000005596, ENSBTAG00000027625, ENSBTAG00000034323
116	GOTERM_BP_FAT	GO:0042632~cholesterol homeostasis	4	2.07254	0.0181442	ENSBTAG00000005287, ENSBTAG00000002258, ENSBTAG00000019770, ENSBTAG00000016366
117	GOTERM_BP_FAT	GO:0055092~sterol homeostasis	4	2.07254	0.0181442	ENSBTAG00000005287, ENSBTAG00000002258, ENSBTAG00000019770, ENSBTAG00000016366
118	GOTERM_BP_FAT	GO:0015711~organic anion transport	7	3.62694	0.0182324	ENSBTAG00000016388, ENSBTAG00000037570, ENSBTAG00000000873, ENSBTAG00000004680, ENSBTAG00000013054, ENSBTAG00000005718, ENSBTAG00000027879
119	GOTERM_BP_FAT	GO:0044242~cellular lipid catabolic process	6	3.10881	0.0189894	ENSBTAG00000003072, ENSBTAG00000021118, ENSBTAG00000002258, ENSBTAG00000019770, ENSBTAG00000020558, ENSBTAG00000016048
120	GOTERM_BP_FAT	GO:0006637~acyl-CoA metabolic process	4	2.07254	0.0201755	ENSBTAG00000013303, ENSBTAG00000020371, ENSBTAG00000004248, ENSBTAG00000027879
121	GOTERM_BP_FAT	GO:0035383~thioester metabolic process	4	2.07254	0.0201755	ENSBTAG00000013303, ENSBTAG00000020371, ENSBTAG00000004248, ENSBTAG00000027879
122	GOTERM_MF_FAT	GO:0015149~hexose transmembrane transporter activity	3	1.5544	0.0211355	ENSBTAG00000012851, ENSBTAG00000007302, ENSBTAG00000034323
123	GOTERM_MF_FAT	GO:0015145~monosaccharide transmembrane transporter activity	3	1.5544	0.0211355	ENSBTAG00000012851, ENSBTAG00000007302, ENSBTAG00000034323
124	GOTERM_BP_FAT	GO:0048144~fibroblast proliferation	4	2.07254	0.0212362	ENSBTAG00000011082, ENSBTAG00000008353, ENSBTAG00000027625, ENSBTAG00000008409
125	GOTERM_BP_FAT	GO:0044058~regulation of digestive system process	3	1.5544	0.0213509	ENSBTAG00000002258, ENSBTAG00000019770, ENSBTAG00000016366
126	GOTERM_BP_FAT	GO:0044042~glucan metabolic process	4	2.07254	0.022327	ENSBTAG00000005530, ENSBTAG00000010606, ENSBTAG00000011082, ENSBTAG00000014831
127	GOTERM_BP_FAT	GO:0006073~cellular glucan metabolic process	4	2.07254	0.022327	ENSBTAG00000005530, ENSBTAG00000010606, ENSBTAG00000011082, ENSBTAG00000014831
128	GOTERM_BP_FAT	GO:0015918~sterol transport	4	2.07254	0.022327	ENSBTAG00000017866, ENSBTAG00000002258, ENSBTAG00000019770, ENSBTAG00000016366
129	GOTERM_BP_FAT	GO:0030301~cholesterol transport	4	2.07254	0.022327	ENSBTAG00000017866, ENSBTAG00000002258, ENSBTAG00000019770, ENSBTAG00000016366
130	GOTERM_BP_FAT	GO:0048145~regulation of fibroblast proliferation	4	2.07254	0.022327	ENSBTAG00000011082, ENSBTAG00000008353, ENSBTAG00000027625, ENSBTAG00000008409
131	GOTERM_BP_FAT	GO:0005977~glycogen metabolic process	4	2.07254	0.022327	ENSBTAG00000005530, ENSBTAG00000010606, ENSBTAG00000011082, ENSBTAG00000014831
132	GOTERM_BP_FAT	GO:0015746~citrate transport	2	1.03627	0.0226172	ENSBTAG00000000873, ENSBTAG00000004680
133	GOTERM_BP_FAT	GO:0015755~fructose transport	2	1.03627	0.0226172	ENSBTAG00000007302, ENSBTAG00000034323
134	GOTERM_BP_FAT	GO:2000040~regulation of planar cell polarity pathway involved in axis elongation	2	1.03627	0.0226172	ENSBTAG00000018563, ENSBTAG00000027625
135	GOTERM_BP_FAT	GO:0006842~tricarboxylic acid transport	2	1.03627	0.0226172	ENSBTAG00000000873, ENSBTAG00000004680
136	GOTERM_BP_FAT	GO:2000041~negative regulation of planar cell polarity pathway involved in axis elongation	2	1.03627	0.0226172	ENSBTAG00000018563, ENSBTAG00000027625
137	GOTERM_BP_FAT	GO:0019433~triglyceride catabolic process	3	1.5544	0.0234246	ENSBTAG00000002258, ENSBTAG00000019770, ENSBTAG00000020558
138	GOTERM_BP_FAT	GO:0070328~triglyceride homeostasis	3	1.5544	0.0234246	ENSBTAG00000002473, ENSBTAG00000002258, ENSBTAG00000019770
139	GOTERM_BP_FAT	GO:0055090~acylglycerol homeostasis	3	1.5544	0.0234246	ENSBTAG00000002473, ENSBTAG00000002258, ENSBTAG00000019770
140	GOTERM_BP_FAT	GO:0009063~cellular amino acid catabolic process	4	2.07254	0.0234478	ENSBTAG00000031814, ENSBTAG00000016276, ENSBTAG00000009911, ENSBTAG00000006928
141	GOTERM_MF_FAT	GO:0005353~fructose transmembrane transporter activity	2	1.03627	0.0236978	ENSBTAG00000007302, ENSBTAG00000034323
142	GOTERM_MF_FAT	GO:0015137~citrate transmembrane transporter activity	2	1.03627	0.0236978	ENSBTAG00000000873, ENSBTAG00000004680
143	GOTERM_MF_FAT	GO:0015141~succinate transmembrane transporter activity	2	1.03627	0.0236978	ENSBTAG00000000873, ENSBTAG00000004680
144	GOTERM_MF_FAT	GO:0004497~monooxygenase activity	5	2.59067	0.024166	ENSBTAG00000037795, ENSBTAG00000005287, ENSBTAG00000021118, ENSBTAG00000006934, ENSBTAG00000020375
145	GOTERM_BP_FAT	GO:0030258~lipid modification	6	3.10881	0.0243124	ENSBTAG00000003072, ENSBTAG00000000817, ENSBTAG00000002258, ENSBTAG00000004248, ENSBTAG00000019770, ENSBTAG00000016048
146	GOTERM_BP_FAT	GO:0050996~positive regulation of lipid catabolic process	3	1.5544	0.0255775	ENSBTAG00000002258, ENSBTAG00000019770, ENSBTAG00000020558
147	GOTERM_BP_FAT	GO:0009991~response to extracellular stimulus	7	3.62694	0.0267829	ENSBTAG00000018563, ENSBTAG00000005998, ENSBTAG00000012104, ENSBTAG00000011082, ENSBTAG00000008353, ENSBTAG00000046010, ENSBTAG00000027625
148	GOTERM_BP_FAT	GO:0051186~cofactor metabolic process	8	4.14508	0.0276089	ENSBTAG00000005530, ENSBTAG00000013303, ENSBTAG00000000186, ENSBTAG00000020371, ENSBTAG00000011082, ENSBTAG00000004248, ENSBTAG00000027879, ENSBTAG00000020873
149	GOTERM_BP_FAT	GO:0031099~regeneration	4	2.07254	0.0282318	ENSBTAG00000002258, ENSBTAG00000011082, ENSBTAG00000002333, ENSBTAG00000019770
150	GOTERM_BP_FAT	GO:0006112~energy reserve metabolic process	4	2.07254	0.0308035	ENSBTAG00000005530, ENSBTAG00000010606, ENSBTAG00000011082, ENSBTAG00000014831
151	GOTERM_BP_FAT	GO:0006820~anion transport	8	4.14508	0.0313068	ENSBTAG00000016388, ENSBTAG00000037570, ENSBTAG00000000873, ENSBTAG00000004680, ENSBTAG00000001829, ENSBTAG00000013054, ENSBTAG00000005718, ENSBTAG00000027879
152	GOTERM_BP_FAT	GO:0002526~acute inflammatory response	4	2.07254	0.0321341	ENSBTAG00000016864, ENSBTAG00000022394, ENSBTAG00000022395, ENSBTAG00000006354
153	GOTERM_BP_FAT	GO:0006090~pyruvate metabolic process	4	2.07254	0.0321341	ENSBTAG00000019700, ENSBTAG00000031814, ENSBTAG00000011082, ENSBTAG00000027879
154	GOTERM_BP_FAT	GO:0006790~sulfur compound metabolic process	7	3.62694	0.0322462	ENSBTAG00000005530, ENSBTAG00000006349, ENSBTAG00000013303, ENSBTAG00000020371, ENSBTAG00000004248, ENSBTAG00000027879, ENSBTAG00000020873
155	GOTERM_BP_FAT	GO:0071542~dopaminergic neuron differentiation	3	1.5544	0.0324912	ENSBTAG00000018563, ENSBTAG00000031797, ENSBTAG00000027625
156	GOTERM_BP_FAT	GO:0048878~chemical homeostasis	15	7.77202	0.0329202	ENSBTAG00000005910, ENSBTAG00000005287, ENSBTAG00000009050, ENSBTAG00000002258, ENSBTAG00000012104, ENSBTAG00000046010, ENSBTAG00000003072, ENSBTAG00000002473, ENSBTAG00000017866, ENSBTAG00000023659, ENSBTAG00000004034, ENSBTAG00000038639, ENSBTAG00000019770, ENSBTAG00000008409, ENSBTAG00000016366
157	GOTERM_MF_FAT	GO:0015293~symporter activity	5	2.59067	0.0335857	ENSBTAG00000000873, ENSBTAG00000012851, ENSBTAG00000004680, ENSBTAG00000011525, ENSBTAG00000013054
158	GOTERM_BP_FAT	GO:0071478~cellular response to radiation	5	2.59067	0.0337253	ENSBTAG00000010069, ENSBTAG00000018563, ENSBTAG00000044106, ENSBTAG00000008353, ENSBTAG00000027625
159	GOTERM_BP_FAT	GO:0071504~cellular response to heparin	2	1.03627	0.0337345	ENSBTAG00000010069, ENSBTAG00000027625
160	GOTERM_BP_FAT	GO:0006548~histidine catabolic process	2	1.03627	0.0337345	ENSBTAG00000016276, ENSBTAG00000009911
161	GOTERM_BP_FAT	GO:0035634~response to stilbenoid	2	1.03627	0.0337345	ENSBTAG00000019770, ENSBTAG00000016661
162	GOTERM_BP_FAT	GO:0071503~response to heparin	2	1.03627	0.0337345	ENSBTAG00000010069, ENSBTAG00000027625
163	GOTERM_BP_FAT	GO:0018401~peptidyl-proline hydroxylation to 4-hydroxy-L-proline	2	1.03627	0.0337345	ENSBTAG00000008172, ENSBTAG00000032996
164	GOTERM_BP_FAT	GO:0006547~histidine metabolic process	2	1.03627	0.0337345	ENSBTAG00000016276, ENSBTAG00000009911
165	GOTERM_BP_FAT	GO:1904956~regulation of midbrain dopaminergic neuron differentiation	2	1.03627	0.0337345	ENSBTAG00000018563, ENSBTAG00000027625
166	GOTERM_CC_FAT	GO:0035867~alphav-beta3 integrin-IGF-1-IGF1R complex	2	1.03627	0.034085	ENSBTAG00000011082, ENSBTAG00000021527
167	GOTERM_BP_FAT	GO:0032374~regulation of cholesterol transport	3	1.5544	0.0349409	ENSBTAG00000002258, ENSBTAG00000019770, ENSBTAG00000016366
168	GOTERM_BP_FAT	GO:0032371~regulation of sterol transport	3	1.5544	0.0349409	ENSBTAG00000002258, ENSBTAG00000019770, ENSBTAG00000016366
169	GOTERM_BP_FAT	GO:0046464~acylglycerol catabolic process	3	1.5544	0.0349409	ENSBTAG00000002258, ENSBTAG00000019770, ENSBTAG00000020558
170	GOTERM_BP_FAT	GO:0046461~neutral lipid catabolic process	3	1.5544	0.0349409	ENSBTAG00000002258, ENSBTAG00000019770, ENSBTAG00000020558
171	GOTERM_MF_FAT	GO:0017153~sodium:dicarboxylate symporter activity	2	1.03627	0.0353367	ENSBTAG00000000873, ENSBTAG00000004680
172	GOTERM_MF_FAT	GO:0015291~secondary active transmembrane transporter activity	7	3.62694	0.0353972	ENSBTAG00000016388, ENSBTAG00000037570, ENSBTAG00000000873, ENSBTAG00000012851, ENSBTAG00000004680, ENSBTAG00000011525, ENSBTAG00000013054
173	GOTERM_BP_FAT	GO:0044264~cellular polysaccharide metabolic process	4	2.07254	0.0363036	ENSBTAG00000005530, ENSBTAG00000010606, ENSBTAG00000011082, ENSBTAG00000014831
174	GOTERM_BP_FAT	GO:0044255~cellular lipid metabolic process	14	7.25389	0.0371686	ENSBTAG00000008124, ENSBTAG00000037795, ENSBTAG00000002258, ENSBTAG00000011666, ENSBTAG00000010991, ENSBTAG00000004248, ENSBTAG00000003072, ENSBTAG00000000817, ENSBTAG00000021118, ENSBTAG00000020375, ENSBTAG00000015505, ENSBTAG00000016048, ENSBTAG00000020558, ENSBTAG00000019770
175	GOTERM_BP_FAT	GO:0071456~cellular response to hypoxia	4	2.07254	0.0377523	ENSBTAG00000010069, ENSBTAG00000002473, ENSBTAG00000017574, ENSBTAG00000027625
176	GOTERM_BP_FAT	GO:0016042~lipid catabolic process	7	3.62694	0.039116	ENSBTAG00000003072, ENSBTAG00000005287, ENSBTAG00000021118, ENSBTAG00000002258, ENSBTAG00000019770, ENSBTAG00000020558, ENSBTAG00000016048
177	GOTERM_MF_FAT	GO:0005496~steroid binding	4	2.07254	0.0392262	ENSBTAG00000011116, ENSBTAG00000002258, ENSBTAG00000039808, ENSBTAG00000019770
178	GOTERM_BP_FAT	GO:0009719~response to endogenous stimulus	17	8.80829	0.0395075	ENSBTAG00000046470, ENSBTAG00000010069, ENSBTAG00000009050, ENSBTAG00000044106, ENSBTAG00000006934, ENSBTAG00000011116, ENSBTAG00000027182, ENSBTAG00000011082, ENSBTAG00000018563, ENSBTAG00000004344, ENSBTAG00000017866, ENSBTAG00000004034, ENSBTAG00000008688, ENSBTAG00000005596, ENSBTAG00000027625, ENSBTAG00000016801, ENSBTAG00000020647
179	GOTERM_BP_FAT	GO:0070303~negative regulation of stress-activated protein kinase signaling cascade	3	1.5544	0.0400463	ENSBTAG00000018563, ENSBTAG00000027625, ENSBTAG00000008409
180	GOTERM_BP_FAT	GO:0032873~negative regulation of stress-activated MAPK cascade	3	1.5544	0.0400463	ENSBTAG00000018563, ENSBTAG00000027625, ENSBTAG00000008409
181	GOTERM_MF_FAT	GO:0046983~protein dimerization activity	9	4.66321	0.040237	ENSBTAG00000005658, ENSBTAG00000004256, ENSBTAG00000019585, ENSBTAG00000005002, ENSBTAG00000010215, ENSBTAG00000031814, ENSBTAG00000008688, ENSBTAG00000008409, ENSBTAG00000007439
182	GOTERM_MF_FAT	GO:0043167~ion binding	48	24.8705	0.0403951	ENSBTAG00000006136, ENSBTAG00000010069, ENSBTAG00000020391, ENSBTAG00000001595, ENSBTAG00000020755, ENSBTAG00000008172, ENSBTAG00000002258, ENSBTAG00000003619, ENSBTAG00000008816, ENSBTAG00000010345, ENSBTAG00000006928, ENSBTAG00000020873, ENSBTAG00000021118, ENSBTAG00000003113, ENSBTAG00000032996, ENSBTAG00000038981, ENSBTAG00000031814, ENSBTAG00000020375, ENSBTAG00000022294, ENSBTAG00000047801,…
183	GOTERM_BP_FAT	GO:0040007~growth	14	7.25389	0.0407324	ENSBTAG00000006136, ENSBTAG00000005910, ENSBTAG00000018563, ENSBTAG00000016864, ENSBTAG00000046768, ENSBTAG00000023659, ENSBTAG00000001814, ENSBTAG00000011082, ENSBTAG00000008353, ENSBTAG00000002333, ENSBTAG00000027625, ENSBTAG00000038067, ENSBTAG00000005596, ENSBTAG00000007439
184	GOTERM_BP_FAT	GO:0036294~cellular response to decreased oxygen levels	4	2.07254	0.0407374	ENSBTAG00000010069, ENSBTAG00000002473, ENSBTAG00000017574, ENSBTAG00000027625
185	GOTERM_MF_FAT	GO:0019842~vitamin binding	4	2.07254	0.0408068	ENSBTAG00000019700, ENSBTAG00000008172, ENSBTAG00000032996, ENSBTAG00000008127
186	GOTERM_BP_FAT	GO:0042445~hormone metabolic process	5	2.59067	0.0410702	ENSBTAG00000005658, ENSBTAG00000010069, ENSBTAG00000021118, ENSBTAG00000006934, ENSBTAG00000010991
187	GOTERM_MF_FAT	GO:0022804~active transmembrane transporter activity	9	4.66321	0.0414725	ENSBTAG00000016388, ENSBTAG00000037570, ENSBTAG00000000873, ENSBTAG00000012851, ENSBTAG00000004680, ENSBTAG00000011525, ENSBTAG00000013054, ENSBTAG00000016366, ENSBTAG00000014971
188	GOTERM_BP_FAT	GO:0010470~regulation of gastrulation	3	1.5544	0.0426983	ENSBTAG00000018563, ENSBTAG00000002258, ENSBTAG00000007439
189	GOTERM_BP_FAT	GO:0046503~glycerolipid catabolic process	3	1.5544	0.0426983	ENSBTAG00000002258, ENSBTAG00000019770, ENSBTAG00000020558
190	GOTERM_MF_FAT	GO:0051119~sugar transmembrane transporter activity	3	1.5544	0.0435855	ENSBTAG00000012851, ENSBTAG00000007302, ENSBTAG00000034323
191	GOTERM_MF_FAT	GO:0016779~nucleotidyltransferase activity	5	2.59067	0.0436594	ENSBTAG00000011771, ENSBTAG00000039861, ENSBTAG00000032026, ENSBTAG00000037527, ENSBTAG00000000186
192	GOTERM_BP_FAT	GO:0070327~thyroid hormone transport	2	1.03627	0.0447262	ENSBTAG00000016388, ENSBTAG00000010991
193	GOTERM_BP_FAT	GO:2000051~negative regulation of non-canonical Wnt signaling pathway	2	1.03627	0.0447262	ENSBTAG00000018563, ENSBTAG00000027625
194	GOTERM_CC_FAT	GO:0042567~insulin-like growth factor ternary complex	2	1.03627	0.0451884	ENSBTAG00000033299, ENSBTAG00000011082
195	GOTERM_CC_FAT	GO:0016942~insulin-like growth factor binding protein complex	2	1.03627	0.0451884	ENSBTAG00000033299, ENSBTAG00000011082
196	GOTERM_CC_FAT	GO:0036454~growth factor complex	2	1.03627	0.0451884	ENSBTAG00000033299, ENSBTAG00000011082
197	GOTERM_MF_FAT	GO:0070888~E-box binding	3	1.5544	0.0464559	ENSBTAG00000013029, ENSBTAG00000008409, ENSBTAG00000016227
198	GOTERM_MF_FAT	GO:0004459~L-lactate dehydrogenase activity	2	1.03627	0.0468377	ENSBTAG00000008683, ENSBTAG00000019603
199	GOTERM_MF_FAT	GO:0016841~ammonia-lyase activity	2	1.03627	0.0468377	ENSBTAG00000031814, ENSBTAG00000016276
200	GOTERM_BP_FAT	GO:0051336~regulation of hydrolase activity	14	7.25389	0.0472009	ENSBTAG00000005910, ENSBTAG00000008172, ENSBTAG00000002258, ENSBTAG00000011082, ENSBTAG00000039808, ENSBTAG00000017531, ENSBTAG00000016069, ENSBTAG00000018563, ENSBTAG00000002473, ENSBTAG00000022613, ENSBTAG00000008409, ENSBTAG00000027625, ENSBTAG00000020558, ENSBTAG00000019770
201	GOTERM_BP_FAT	GO:0043068~positive regulation of programmed cell death	9	4.66321	0.048638	ENSBTAG00000018563, ENSBTAG00000008172, ENSBTAG00000047766, ENSBTAG00000022613, ENSBTAG00000008353, ENSBTAG00000027625, ENSBTAG00000008409, ENSBTAG00000008625, ENSBTAG00000016227
202	GOTERM_BP_FAT	GO:0007219~Notch signaling pathway	5	2.59067	0.0492531	ENSBTAG00000046470, ENSBTAG00000002473, ENSBTAG00000008688, ENSBTAG00000006354, ENSBTAG00000016227
203	GOTERM_MF_FAT	GO:0016831~carboxy-lyase activity	3	1.5544	0.0493938	ENSBTAG00000004256, ENSBTAG00000004248, ENSBTAG00000009911
204	GOTERM_BP_FAT	GO:0071310~cellular response to organic substance	23	11.9171	0.0496843	ENSBTAG00000046470, ENSBTAG00000010069, ENSBTAG00000005287, ENSBTAG00000009050, ENSBTAG00000044106, ENSBTAG00000006934, ENSBTAG00000002258, ENSBTAG00000027182, ENSBTAG00000010215, ENSBTAG00000048090, ENSBTAG00000046010, ENSBTAG00000018563, ENSBTAG00000004344, ENSBTAG00000000067, ENSBTAG00000017866, ENSBTAG00000016864, ENSBTAG00000004034, ENSBTAG00000038639, ENSBTAG00000008688, ENSBTAG00000027625,…

## Sheet: 6 peak of lactationvsdry period
Additional file 6 List of significant GO terms assignment for DEGs in bovine liver between peak of lactation and dry period.
NO.	Category	ID-Term	Count	%	PValue	Genes
1	GOTERM_BP_FAT	GO:0051607~defense response to virus	17	12.2302	7e-11	ENSBTAG00000019585, ENSBTAG00000014707, ENSBTAG00000037527, ENSBTAG00000003366, ENSBTAG00000008142, ENSBTAG00000000892, ENSBTAG00000046580, ENSBTAG00000009768, ENSBTAG00000039861, ENSBTAG00000034918, ENSBTAG00000017367, ENSBTAG00000019437, ENSBTAG00000030913, ENSBTAG00000008471, ENSBTAG00000016061, ENSBTAG00000038639, ENSBTAG00000045588
2	GOTERM_BP_FAT	GO:0009615~response to virus	18	12.9496	1.11e-10	ENSBTAG00000019585, ENSBTAG00000014707, ENSBTAG00000037527, ENSBTAG00000003366, ENSBTAG00000008142, ENSBTAG00000000892, ENSBTAG00000046580, ENSBTAG00000008703, ENSBTAG00000009768, ENSBTAG00000039861, ENSBTAG00000034918, ENSBTAG00000017367, ENSBTAG00000019437, ENSBTAG00000030913, ENSBTAG00000008471, ENSBTAG00000016061, ENSBTAG00000038639, ENSBTAG00000045588
3	GOTERM_BP_FAT	GO:0016032~viral process	20	14.3885	3.37e-09	ENSBTAG00000019585, ENSBTAG00000014707, ENSBTAG00000037527, ENSBTAG00000003366, ENSBTAG00000008142, ENSBTAG00000009677, ENSBTAG00000000892, ENSBTAG00000046580, ENSBTAG00000008703, ENSBTAG00000009768, ENSBTAG00000039861, ENSBTAG00000020538, ENSBTAG00000034918, ENSBTAG00000017367, ENSBTAG00000019437, ENSBTAG00000030913, ENSBTAG00000008471, ENSBTAG00000045588, ENSBTAG00000016061, ENSBTAG00000038639
4	GOTERM_BP_FAT	GO:0044764~multi-organism cellular process	20	14.3885	3.76e-09	ENSBTAG00000019585, ENSBTAG00000014707, ENSBTAG00000037527, ENSBTAG00000003366, ENSBTAG00000008142, ENSBTAG00000009677, ENSBTAG00000000892, ENSBTAG00000046580, ENSBTAG00000008703, ENSBTAG00000009768, ENSBTAG00000039861, ENSBTAG00000020538, ENSBTAG00000034918, ENSBTAG00000017367, ENSBTAG00000019437, ENSBTAG00000030913, ENSBTAG00000008471, ENSBTAG00000045588, ENSBTAG00000016061, ENSBTAG00000038639
5	GOTERM_BP_FAT	GO:0044403~symbiosis, encompassing mutualism through parasitism	20	14.3885	8.95e-09	ENSBTAG00000019585, ENSBTAG00000014707, ENSBTAG00000037527, ENSBTAG00000003366, ENSBTAG00000008142, ENSBTAG00000009677, ENSBTAG00000000892, ENSBTAG00000046580, ENSBTAG00000008703, ENSBTAG00000009768, ENSBTAG00000039861, ENSBTAG00000020538, ENSBTAG00000034918, ENSBTAG00000017367, ENSBTAG00000019437, ENSBTAG00000030913, ENSBTAG00000008471, ENSBTAG00000045588, ENSBTAG00000016061, ENSBTAG00000038639
6	GOTERM_BP_FAT	GO:0044419~interspecies interaction between organisms	20	14.3885	9.25e-09	ENSBTAG00000019585, ENSBTAG00000014707, ENSBTAG00000037527, ENSBTAG00000003366, ENSBTAG00000008142, ENSBTAG00000009677, ENSBTAG00000000892, ENSBTAG00000046580, ENSBTAG00000008703, ENSBTAG00000009768, ENSBTAG00000039861, ENSBTAG00000020538, ENSBTAG00000034918, ENSBTAG00000017367, ENSBTAG00000019437, ENSBTAG00000030913, ENSBTAG00000008471, ENSBTAG00000045588, ENSBTAG00000016061, ENSBTAG00000038639
7	GOTERM_BP_FAT	GO:0098542~defense response to other organism	18	12.9496	3.79e-08	ENSBTAG00000019585, ENSBTAG00000014707, ENSBTAG00000037527, ENSBTAG00000003366, ENSBTAG00000008142, ENSBTAG00000000892, ENSBTAG00000046580, ENSBTAG00000009768, ENSBTAG00000039861, ENSBTAG00000034918, ENSBTAG00000017367, ENSBTAG00000019437, ENSBTAG00000030913, ENSBTAG00000008471, ENSBTAG00000045588, ENSBTAG00000016061, ENSBTAG00000038639, ENSBTAG00000006354
8	GOTERM_BP_FAT	GO:0009607~response to biotic stimulus	22	15.8273	5.57e-08	ENSBTAG00000019979, ENSBTAG00000019585, ENSBTAG00000014707, ENSBTAG00000037527, ENSBTAG00000003366, ENSBTAG00000008142, ENSBTAG00000000892, ENSBTAG00000046580, ENSBTAG00000008703, ENSBTAG00000009768, ENSBTAG00000039861, ENSBTAG00000020538, ENSBTAG00000005998, ENSBTAG00000034918, ENSBTAG00000019437, ENSBTAG00000017367, ENSBTAG00000030913, ENSBTAG00000008471, ENSBTAG00000045588, ENSBTAG00000016061,…
9	GOTERM_BP_FAT	GO:0051707~response to other organism	21	15.1079	9.98e-08	ENSBTAG00000019979, ENSBTAG00000019585, ENSBTAG00000014707, ENSBTAG00000037527, ENSBTAG00000003366, ENSBTAG00000008142, ENSBTAG00000000892, ENSBTAG00000046580, ENSBTAG00000008703, ENSBTAG00000009768, ENSBTAG00000039861, ENSBTAG00000005998, ENSBTAG00000034918, ENSBTAG00000019437, ENSBTAG00000017367, ENSBTAG00000030913, ENSBTAG00000008471, ENSBTAG00000045588, ENSBTAG00000016061, ENSBTAG00000038639,…
10	GOTERM_BP_FAT	GO:0043207~response to external biotic stimulus	21	15.1079	1.05e-07	ENSBTAG00000019979, ENSBTAG00000019585, ENSBTAG00000014707, ENSBTAG00000037527, ENSBTAG00000003366, ENSBTAG00000008142, ENSBTAG00000000892, ENSBTAG00000046580, ENSBTAG00000008703, ENSBTAG00000009768, ENSBTAG00000039861, ENSBTAG00000005998, ENSBTAG00000034918, ENSBTAG00000019437, ENSBTAG00000017367, ENSBTAG00000030913, ENSBTAG00000008471, ENSBTAG00000045588, ENSBTAG00000016061, ENSBTAG00000038639,…
11	GOTERM_BP_FAT	GO:0002252~immune effector process	19	13.6691	2.12e-07	ENSBTAG00000018137, ENSBTAG00000019585, ENSBTAG00000014707, ENSBTAG00000037527, ENSBTAG00000003366, ENSBTAG00000008142, ENSBTAG00000000892, ENSBTAG00000046580, ENSBTAG00000009768, ENSBTAG00000039861, ENSBTAG00000020538, ENSBTAG00000034918, ENSBTAG00000017367, ENSBTAG00000019437, ENSBTAG00000030913, ENSBTAG00000008471, ENSBTAG00000045588, ENSBTAG00000016061, ENSBTAG00000038639
12	GOTERM_BP_FAT	GO:0009605~response to external stimulus	32	23.0216	3.31e-07	ENSBTAG00000019979, ENSBTAG00000014113, ENSBTAG00000018125, ENSBTAG00000019585, ENSBTAG00000003366, ENSBTAG00000037527, ENSBTAG00000012104, ENSBTAG00000000892, ENSBTAG00000046580, ENSBTAG00000009768, ENSBTAG00000039861, ENSBTAG00000018563, ENSBTAG00000034918, ENSBTAG00000017367, ENSBTAG00000008471, ENSBTAG00000045588, ENSBTAG00000038639, ENSBTAG00000022394, ENSBTAG00000006354, ENSBTAG00000018137,…
13	GOTERM_BP_FAT	GO:0006952~defense response	25	17.9856	6.99e-07	ENSBTAG00000014113, ENSBTAG00000019585, ENSBTAG00000037527, ENSBTAG00000003366, ENSBTAG00000000892, ENSBTAG00000046580, ENSBTAG00000009768, ENSBTAG00000039861, ENSBTAG00000034918, ENSBTAG00000017367, ENSBTAG00000008471, ENSBTAG00000038639, ENSBTAG00000045588, ENSBTAG00000022394, ENSBTAG00000022395, ENSBTAG00000006354, ENSBTAG00000019770, ENSBTAG00000018137, ENSBTAG00000014707, ENSBTAG00000008142,…
14	GOTERM_BP_FAT	GO:0050792~regulation of viral process	11	7.91367	2.41e-05	ENSBTAG00000008703, ENSBTAG00000020538, ENSBTAG00000019585, ENSBTAG00000014707, ENSBTAG00000030913, ENSBTAG00000003366, ENSBTAG00000045588, ENSBTAG00000016061, ENSBTAG00000009677, ENSBTAG00000000892, ENSBTAG00000046580
15	GOTERM_BP_FAT	GO:0043901~negative regulation of multi-organism process	8	5.7554	2.91e-05	ENSBTAG00000008703, ENSBTAG00000014707, ENSBTAG00000030913, ENSBTAG00000045588, ENSBTAG00000016061, ENSBTAG00000009677, ENSBTAG00000011082, ENSBTAG00000046580
16	GOTERM_BP_FAT	GO:0048525~negative regulation of viral process	7	5.03597	3.04e-05	ENSBTAG00000008703, ENSBTAG00000014707, ENSBTAG00000030913, ENSBTAG00000045588, ENSBTAG00000016061, ENSBTAG00000009677, ENSBTAG00000046580
17	GOTERM_BP_FAT	GO:0043903~regulation of symbiosis, encompassing mutualism through parasitism	11	7.91367	4.91e-05	ENSBTAG00000008703, ENSBTAG00000020538, ENSBTAG00000019585, ENSBTAG00000014707, ENSBTAG00000030913, ENSBTAG00000003366, ENSBTAG00000045588, ENSBTAG00000016061, ENSBTAG00000009677, ENSBTAG00000000892, ENSBTAG00000046580
18	GOTERM_BP_FAT	GO:0045071~negative regulation of viral genome replication	5	3.59712	7.01e-05	ENSBTAG00000008703, ENSBTAG00000014707, ENSBTAG00000030913, ENSBTAG00000016061, ENSBTAG00000009677
19	GOTERM_BP_FAT	GO:0043900~regulation of multi-organism process	12	8.63309	7.55e-05	ENSBTAG00000008703, ENSBTAG00000020538, ENSBTAG00000019585, ENSBTAG00000014707, ENSBTAG00000030913, ENSBTAG00000003366, ENSBTAG00000045588, ENSBTAG00000016061, ENSBTAG00000009677, ENSBTAG00000011082, ENSBTAG00000000892, ENSBTAG00000046580
20	GOTERM_MF_FAT	GO:0003725~double-stranded RNA binding	6	4.31655	8.83e-05	ENSBTAG00000008703, ENSBTAG00000039861, ENSBTAG00000037527, ENSBTAG00000003366, ENSBTAG00000008142, ENSBTAG00000046580
21	GOTERM_BP_FAT	GO:1903901~negative regulation of viral life cycle	6	4.31655	0.000118	ENSBTAG00000008703, ENSBTAG00000014707, ENSBTAG00000030913, ENSBTAG00000045588, ENSBTAG00000016061, ENSBTAG00000009677
22	GOTERM_BP_FAT	GO:0035455~response to interferon-alpha	4	2.8777	0.000137	ENSBTAG00000008703, ENSBTAG00000009768, ENSBTAG00000034918, ENSBTAG00000008471
23	GOTERM_BP_FAT	GO:0045087~innate immune response	13	9.35252	0.00015	ENSBTAG00000018137, ENSBTAG00000008703, ENSBTAG00000014113, ENSBTAG00000014707, ENSBTAG00000008471, ENSBTAG00000030913, ENSBTAG00000003366, ENSBTAG00000008142, ENSBTAG00000045588, ENSBTAG00000016061, ENSBTAG00000000892, ENSBTAG00000019770, ENSBTAG00000046580
24	GOTERM_MF_FAT	GO:0005520~insulin-like growth factor binding	4	2.8777	0.000166	ENSBTAG00000046768, ENSBTAG00000033299, ENSBTAG00000021527, ENSBTAG00000005596
25	GOTERM_BP_FAT	GO:0010033~response to organic substance	28	20.1439	0.000276	ENSBTAG00000019979, ENSBTAG00000010069, ENSBTAG00000014113, ENSBTAG00000009520, ENSBTAG00000003366, ENSBTAG00000000892, ENSBTAG00000039513, ENSBTAG00000009768, ENSBTAG00000018563, ENSBTAG00000034918, ENSBTAG00000008909, ENSBTAG00000008471, ENSBTAG00000038639, ENSBTAG00000019770, ENSBTAG00000003177, ENSBTAG00000020647, ENSBTAG00000005287, ENSBTAG00000006934, ENSBTAG00000014707, ENSBTAG00000000396,…
26	GOTERM_MF_FAT	GO:0019838~growth factor binding	5	3.59712	0.000372	ENSBTAG00000018137, ENSBTAG00000046768, ENSBTAG00000033299, ENSBTAG00000021527, ENSBTAG00000005596
27	GOTERM_BP_FAT	GO:0032020~ISG15-protein conjugation	3	2.15827	0.000632	ENSBTAG00000020538, ENSBTAG00000014707, ENSBTAG00000012335
28	GOTERM_BP_FAT	GO:0006955~immune response	18	12.9496	0.000725	ENSBTAG00000018137, ENSBTAG00000014113, ENSBTAG00000014707, ENSBTAG00000037527, ENSBTAG00000003366, ENSBTAG00000008142, ENSBTAG00000006694, ENSBTAG00000000892, ENSBTAG00000046580, ENSBTAG00000008703, ENSBTAG00000039861, ENSBTAG00000030913, ENSBTAG00000008471, ENSBTAG00000016061, ENSBTAG00000038639, ENSBTAG00000045588, ENSBTAG00000021527, ENSBTAG00000019770
29	GOTERM_MF_FAT	GO:0003727~single-stranded RNA binding	5	3.59712	0.00101707	ENSBTAG00000008909, ENSBTAG00000017367, ENSBTAG00000003366, ENSBTAG00000008142, ENSBTAG00000046580
30	GOTERM_BP_FAT	GO:0045069~regulation of viral genome replication	5	3.59712	0.0011304	ENSBTAG00000008703, ENSBTAG00000014707, ENSBTAG00000030913, ENSBTAG00000016061, ENSBTAG00000009677
31	GOTERM_CC_FAT	GO:0005615~extracellular space	18	12.9496	0.00140857	ENSBTAG00000018137, ENSBTAG00000014113, ENSBTAG00000019084, ENSBTAG00000017122, ENSBTAG00000033299, ENSBTAG00000014549, ENSBTAG00000011082, ENSBTAG00000043553, ENSBTAG00000017531, ENSBTAG00000018563, ENSBTAG00000002473, ENSBTAG00000046768, ENSBTAG00000038639, ENSBTAG00000022394, ENSBTAG00000022395, ENSBTAG00000006354, ENSBTAG00000019770, ENSBTAG00000005596
32	GOTERM_BP_FAT	GO:0019079~viral genome replication	5	3.59712	0.00174163	ENSBTAG00000008703, ENSBTAG00000014707, ENSBTAG00000030913, ENSBTAG00000016061, ENSBTAG00000009677
33	GOTERM_MF_FAT	GO:0016831~carboxy-lyase activity	4	2.8777	0.00211626	ENSBTAG00000004256, ENSBTAG00000008039, ENSBTAG00000007829, ENSBTAG00000009911
34	GOTERM_BP_FAT	GO:1903900~regulation of viral life cycle	6	4.31655	0.00252814	ENSBTAG00000008703, ENSBTAG00000014707, ENSBTAG00000030913, ENSBTAG00000045588, ENSBTAG00000016061, ENSBTAG00000009677
35	GOTERM_BP_FAT	GO:0034097~response to cytokine	11	7.91367	0.00287015	ENSBTAG00000008703, ENSBTAG00000014113, ENSBTAG00000010069, ENSBTAG00000009768, ENSBTAG00000011343, ENSBTAG00000014707, ENSBTAG00000034918, ENSBTAG00000008909, ENSBTAG00000008471, ENSBTAG00000030913, ENSBTAG00000038639
36	GOTERM_BP_FAT	GO:0080134~regulation of response to stress	16	11.5108	0.00346637	ENSBTAG00000018137, ENSBTAG00000014113, ENSBTAG00000019585, ENSBTAG00000003033, ENSBTAG00000003366, ENSBTAG00000008142, ENSBTAG00000000892, ENSBTAG00000046580, ENSBTAG00000025462, ENSBTAG00000008703, ENSBTAG00000018563, ENSBTAG00000020538, ENSBTAG00000008909, ENSBTAG00000016061, ENSBTAG00000008409, ENSBTAG00000021527
37	GOTERM_BP_FAT	GO:0042981~regulation of apoptotic process	17	12.2302	0.0044935	ENSBTAG00000019084, ENSBTAG00000010069, ENSBTAG00000003033, ENSBTAG00000047766, ENSBTAG00000000396, ENSBTAG00000011082, ENSBTAG00000010531, ENSBTAG00000007554, ENSBTAG00000008625, ENSBTAG00000025462, ENSBTAG00000008703, ENSBTAG00000009768, ENSBTAG00000018563, ENSBTAG00000002473, ENSBTAG00000008409, ENSBTAG00000021527, ENSBTAG00000013863
38	GOTERM_BP_FAT	GO:0009636~response to toxic substance	5	3.59712	0.00487964	ENSBTAG00000008703, ENSBTAG00000006354, ENSBTAG00000019770, ENSBTAG00000010531, ENSBTAG00000043553
39	GOTERM_BP_FAT	GO:0043067~regulation of programmed cell death	17	12.2302	0.00500877	ENSBTAG00000019084, ENSBTAG00000010069, ENSBTAG00000003033, ENSBTAG00000047766, ENSBTAG00000000396, ENSBTAG00000011082, ENSBTAG00000010531, ENSBTAG00000007554, ENSBTAG00000008625, ENSBTAG00000025462, ENSBTAG00000008703, ENSBTAG00000009768, ENSBTAG00000018563, ENSBTAG00000002473, ENSBTAG00000008409, ENSBTAG00000021527, ENSBTAG00000013863
40	GOTERM_BP_FAT	GO:0043408~regulation of MAPK cascade	11	7.91367	0.00529589	ENSBTAG00000025462, ENSBTAG00000019084, ENSBTAG00000008703, ENSBTAG00000014113, ENSBTAG00000018563, ENSBTAG00000003033, ENSBTAG00000047600, ENSBTAG00000011082, ENSBTAG00000021527, ENSBTAG00000039513, ENSBTAG00000008409
41	GOTERM_BP_FAT	GO:0039528~cytoplasmic pattern recognition receptor signaling pathway in response to virus	3	2.15827	0.00548509	ENSBTAG00000003366, ENSBTAG00000008142, ENSBTAG00000046580
42	GOTERM_MF_FAT	GO:0016830~carbon-carbon lyase activity	4	2.8777	0.0055539	ENSBTAG00000004256, ENSBTAG00000008039, ENSBTAG00000007829, ENSBTAG00000009911
43	GOTERM_BP_FAT	GO:0032872~regulation of stress-activated MAPK cascade	6	4.31655	0.00648215	ENSBTAG00000025462, ENSBTAG00000008703, ENSBTAG00000018563, ENSBTAG00000003033, ENSBTAG00000021527, ENSBTAG00000008409
44	GOTERM_BP_FAT	GO:0070302~regulation of stress-activated protein kinase signaling cascade	6	4.31655	0.00666829	ENSBTAG00000025462, ENSBTAG00000008703, ENSBTAG00000018563, ENSBTAG00000003033, ENSBTAG00000021527, ENSBTAG00000008409
45	GOTERM_BP_FAT	GO:0019752~carboxylic acid metabolic process	12	8.63309	0.0069681	ENSBTAG00000005287, ENSBTAG00000004256, ENSBTAG00000012403, ENSBTAG00000008039, ENSBTAG00000007689, ENSBTAG00000007829, ENSBTAG00000002255, ENSBTAG00000011082, ENSBTAG00000009911, ENSBTAG00000019770, ENSBTAG00000016048, ENSBTAG00000010531
46	GOTERM_BP_FAT	GO:0043436~oxoacid metabolic process	12	8.63309	0.00732226	ENSBTAG00000005287, ENSBTAG00000004256, ENSBTAG00000012403, ENSBTAG00000008039, ENSBTAG00000007689, ENSBTAG00000007829, ENSBTAG00000002255, ENSBTAG00000011082, ENSBTAG00000009911, ENSBTAG00000019770, ENSBTAG00000016048, ENSBTAG00000010531
47	GOTERM_BP_FAT	GO:0002218~activation of innate immune response	5	3.59712	0.00748556	ENSBTAG00000003366, ENSBTAG00000008142, ENSBTAG00000016061, ENSBTAG00000000892, ENSBTAG00000046580
48	GOTERM_BP_FAT	GO:0044092~negative regulation of molecular function	13	9.35252	0.00774946	ENSBTAG00000018137, ENSBTAG00000009677, ENSBTAG00000000396, ENSBTAG00000011082, ENSBTAG00000010531, ENSBTAG00000007554, ENSBTAG00000009206, ENSBTAG00000017531, ENSBTAG00000025462, ENSBTAG00000018563, ENSBTAG00000002473, ENSBTAG00000014848, ENSBTAG00000021527
49	GOTERM_BP_FAT	GO:0012501~programmed cell death	19	13.6691	0.00827799	ENSBTAG00000010069, ENSBTAG00000019084, ENSBTAG00000008916, ENSBTAG00000003033, ENSBTAG00000047766, ENSBTAG00000000396, ENSBTAG00000011082, ENSBTAG00000010531, ENSBTAG00000007554, ENSBTAG00000008625, ENSBTAG00000025462, ENSBTAG00000008703, ENSBTAG00000009768, ENSBTAG00000018563, ENSBTAG00000011343, ENSBTAG00000002473, ENSBTAG00000008409, ENSBTAG00000021527, ENSBTAG00000013863
50	GOTERM_BP_FAT	GO:0010941~regulation of cell death	17	12.2302	0.00828944	ENSBTAG00000019084, ENSBTAG00000010069, ENSBTAG00000003033, ENSBTAG00000047766, ENSBTAG00000000396, ENSBTAG00000011082, ENSBTAG00000010531, ENSBTAG00000007554, ENSBTAG00000008625, ENSBTAG00000025462, ENSBTAG00000008703, ENSBTAG00000009768, ENSBTAG00000018563, ENSBTAG00000002473, ENSBTAG00000008409, ENSBTAG00000021527, ENSBTAG00000013863
51	GOTERM_BP_FAT	GO:0045088~regulation of innate immune response	6	4.31655	0.00851551	ENSBTAG00000018137, ENSBTAG00000003366, ENSBTAG00000008142, ENSBTAG00000016061, ENSBTAG00000000892, ENSBTAG00000046580
52	GOTERM_BP_FAT	GO:0043567~regulation of insulin-like growth factor receptor signaling pathway	3	2.15827	0.00903095	ENSBTAG00000046768, ENSBTAG00000011082, ENSBTAG00000005596
53	GOTERM_MF_FAT	GO:0003950~NAD+ ADP-ribosyltransferase activity	3	2.15827	0.00914499	ENSBTAG00000016656, ENSBTAG00000009677, ENSBTAG00000016546
54	GOTERM_BP_FAT	GO:0051403~stress-activated MAPK cascade	6	4.31655	0.00920289	ENSBTAG00000025462, ENSBTAG00000008703, ENSBTAG00000018563, ENSBTAG00000003033, ENSBTAG00000021527, ENSBTAG00000008409
55	GOTERM_BP_FAT	GO:0048584~positive regulation of response to stimulus	20	14.3885	0.00937458	ENSBTAG00000018137, ENSBTAG00000014113, ENSBTAG00000019084, ENSBTAG00000003033, ENSBTAG00000003366, ENSBTAG00000008142, ENSBTAG00000047766, ENSBTAG00000006694, ENSBTAG00000011082, ENSBTAG00000000892, ENSBTAG00000039513, ENSBTAG00000010531, ENSBTAG00000046580, ENSBTAG00000008625, ENSBTAG00000025462, ENSBTAG00000008703, ENSBTAG00000018563, ENSBTAG00000016061, ENSBTAG00000038639, ENSBTAG00000008409
56	GOTERM_BP_FAT	GO:0043433~negative regulation of sequence-specific DNA binding transcription factor activity	5	3.59712	0.00954662	ENSBTAG00000014848, ENSBTAG00000009677, ENSBTAG00000000396, ENSBTAG00000010531, ENSBTAG00000009206
57	GOTERM_CC_FAT	GO:0034364~high-density lipoprotein particle	3	2.15827	0.00956947	ENSBTAG00000022394, ENSBTAG00000022395, ENSBTAG00000019770
58	GOTERM_BP_FAT	GO:0002682~regulation of immune system process	15	10.7914	0.0101922	ENSBTAG00000018137, ENSBTAG00000008703, ENSBTAG00000020538, ENSBTAG00000019585, ENSBTAG00000014707, ENSBTAG00000003366, ENSBTAG00000008142, ENSBTAG00000038639, ENSBTAG00000016061, ENSBTAG00000006694, ENSBTAG00000011082, ENSBTAG00000000892, ENSBTAG00000005596, ENSBTAG00000008409, ENSBTAG00000046580
59	GOTERM_BP_FAT	GO:0031098~stress-activated protein kinase signaling cascade	6	4.31655	0.0104322	ENSBTAG00000025462, ENSBTAG00000008703, ENSBTAG00000018563, ENSBTAG00000003033, ENSBTAG00000021527, ENSBTAG00000008409
60	GOTERM_BP_FAT	GO:0019058~viral life cycle	6	4.31655	0.0117698	ENSBTAG00000008703, ENSBTAG00000014707, ENSBTAG00000030913, ENSBTAG00000045588, ENSBTAG00000016061, ENSBTAG00000009677
61	GOTERM_BP_FAT	GO:0002526~acute inflammatory response	4	2.8777	0.0130219	ENSBTAG00000018137, ENSBTAG00000022394, ENSBTAG00000022395, ENSBTAG00000006354
62	GOTERM_BP_FAT	GO:0002684~positive regulation of immune system process	11	7.91367	0.0136031	ENSBTAG00000018137, ENSBTAG00000014707, ENSBTAG00000003366, ENSBTAG00000008142, ENSBTAG00000038639, ENSBTAG00000016061, ENSBTAG00000006694, ENSBTAG00000011082, ENSBTAG00000000892, ENSBTAG00000005596, ENSBTAG00000046580
63	GOTERM_BP_FAT	GO:0006082~organic acid metabolic process	12	8.63309	0.0142178	ENSBTAG00000005287, ENSBTAG00000004256, ENSBTAG00000012403, ENSBTAG00000008039, ENSBTAG00000007689, ENSBTAG00000007829, ENSBTAG00000002255, ENSBTAG00000011082, ENSBTAG00000009911, ENSBTAG00000019770, ENSBTAG00000016048, ENSBTAG00000010531
64	GOTERM_BP_FAT	GO:0008219~cell death	19	13.6691	0.0142384	ENSBTAG00000010069, ENSBTAG00000019084, ENSBTAG00000008916, ENSBTAG00000003033, ENSBTAG00000047766, ENSBTAG00000000396, ENSBTAG00000011082, ENSBTAG00000010531, ENSBTAG00000007554, ENSBTAG00000008625, ENSBTAG00000025462, ENSBTAG00000008703, ENSBTAG00000009768, ENSBTAG00000018563, ENSBTAG00000011343, ENSBTAG00000002473, ENSBTAG00000008409, ENSBTAG00000021527, ENSBTAG00000013863
65	GOTERM_BP_FAT	GO:0006953~acute-phase response	3	2.15827	0.0157886	ENSBTAG00000022394, ENSBTAG00000022395, ENSBTAG00000006354
66	GOTERM_BP_FAT	GO:0002753~cytoplasmic pattern recognition receptor signaling pathway	3	2.15827	0.0157886	ENSBTAG00000003366, ENSBTAG00000008142, ENSBTAG00000046580
67	GOTERM_CC_FAT	GO:0034358~plasma lipoprotein particle	3	2.15827	0.015903	ENSBTAG00000022394, ENSBTAG00000022395, ENSBTAG00000019770
68	GOTERM_CC_FAT	GO:1990777~lipoprotein particle	3	2.15827	0.015903	ENSBTAG00000022394, ENSBTAG00000022395, ENSBTAG00000019770
69	GOTERM_BP_FAT	GO:0050688~regulation of defense response to virus	5	3.59712	0.0168981	ENSBTAG00000020538, ENSBTAG00000019585, ENSBTAG00000003366, ENSBTAG00000000892, ENSBTAG00000046580
70	GOTERM_BP_FAT	GO:0098586~cellular response to virus	3	2.15827	0.0170723	ENSBTAG00000003366, ENSBTAG00000008142, ENSBTAG00000046580
71	GOTERM_BP_FAT	GO:0000165~MAPK cascade	10	7.19424	0.0172709	ENSBTAG00000025462, ENSBTAG00000008703, ENSBTAG00000014113, ENSBTAG00000018563, ENSBTAG00000003033, ENSBTAG00000047600, ENSBTAG00000011082, ENSBTAG00000021527, ENSBTAG00000039513, ENSBTAG00000008409
72	GOTERM_BP_FAT	GO:0043405~regulation of MAP kinase activity	6	4.31655	0.017544	ENSBTAG00000025462, ENSBTAG00000008703, ENSBTAG00000018563, ENSBTAG00000003033, ENSBTAG00000011082, ENSBTAG00000021527
73	GOTERM_CC_FAT	GO:0032994~protein-lipid complex	3	2.15827	0.0183197	ENSBTAG00000022394, ENSBTAG00000022395, ENSBTAG00000019770
74	GOTERM_BP_FAT	GO:0023014~signal transduction by protein phosphorylation	10	7.19424	0.0189779	ENSBTAG00000025462, ENSBTAG00000008703, ENSBTAG00000014113, ENSBTAG00000018563, ENSBTAG00000003033, ENSBTAG00000047600, ENSBTAG00000011082, ENSBTAG00000021527, ENSBTAG00000039513, ENSBTAG00000008409
75	GOTERM_BP_FAT	GO:0001817~regulation of cytokine production	9	6.47482	0.0202909	ENSBTAG00000008703, ENSBTAG00000010069, ENSBTAG00000014707, ENSBTAG00000003366, ENSBTAG00000008142, ENSBTAG00000016061, ENSBTAG00000000604, ENSBTAG00000010531, ENSBTAG00000046580
76	GOTERM_BP_FAT	GO:0006576~cellular biogenic amine metabolic process	3	2.15827	0.0211778	ENSBTAG00000004256, ENSBTAG00000008039, ENSBTAG00000009911
77	GOTERM_BP_FAT	GO:0045089~positive regulation of innate immune response	5	3.59712	0.0213462	ENSBTAG00000003366, ENSBTAG00000008142, ENSBTAG00000016061, ENSBTAG00000000892, ENSBTAG00000046580
78	GOTERM_CC_FAT	GO:0035867~alphav-beta3 integrin-IGF-1-IGF1R complex	2	1.43885	0.0222059	ENSBTAG00000011082, ENSBTAG00000021527
79	GOTERM_BP_FAT	GO:0009991~response to extracellular stimulus	6	4.31655	0.022718	ENSBTAG00000008703, ENSBTAG00000018563, ENSBTAG00000005998, ENSBTAG00000012104, ENSBTAG00000000396, ENSBTAG00000011082
80	GOTERM_BP_FAT	GO:0031349~positive regulation of defense response	6	4.31655	0.022718	ENSBTAG00000014113, ENSBTAG00000003366, ENSBTAG00000008142, ENSBTAG00000016061, ENSBTAG00000000892, ENSBTAG00000046580
81	GOTERM_BP_FAT	GO:0031347~regulation of defense response	9	6.47482	0.0229713	ENSBTAG00000018137, ENSBTAG00000014113, ENSBTAG00000020538, ENSBTAG00000019585, ENSBTAG00000003366, ENSBTAG00000008142, ENSBTAG00000016061, ENSBTAG00000000892, ENSBTAG00000046580
82	GOTERM_BP_FAT	GO:0070887~cellular response to chemical stimulus	22	15.8273	0.0231089	ENSBTAG00000019979, ENSBTAG00000014113, ENSBTAG00000010069, ENSBTAG00000005287, ENSBTAG00000006934, ENSBTAG00000009520, ENSBTAG00000006694, ENSBTAG00000000396, ENSBTAG00000000892, ENSBTAG00000039513, ENSBTAG00000010531, ENSBTAG00000008703, ENSBTAG00000009768, ENSBTAG00000018563, ENSBTAG00000002473, ENSBTAG00000034918, ENSBTAG00000008909, ENSBTAG00000038639, ENSBTAG00000022394, ENSBTAG00000019770,…
83	GOTERM_BP_FAT	GO:0010847~regulation of chromatin assembly	2	1.43885	0.0239568	ENSBTAG00000001660, ENSBTAG00000009677
84	GOTERM_BP_FAT	GO:0035634~response to stilbenoid	2	1.43885	0.0239568	ENSBTAG00000019770, ENSBTAG00000016661
85	GOTERM_BP_FAT	GO:1901700~response to oxygen-containing compound	13	9.35252	0.0249143	ENSBTAG00000019979, ENSBTAG00000005287, ENSBTAG00000010069, ENSBTAG00000006934, ENSBTAG00000009520, ENSBTAG00000000396, ENSBTAG00000011082, ENSBTAG00000010531, ENSBTAG00000005998, ENSBTAG00000038639, ENSBTAG00000005596, ENSBTAG00000003177, ENSBTAG00000019770
86	GOTERM_BP_FAT	GO:0044282~small molecule catabolic process	6	4.31655	0.0258749	ENSBTAG00000005287, ENSBTAG00000008039, ENSBTAG00000007689, ENSBTAG00000019554, ENSBTAG00000009911, ENSBTAG00000016048
87	GOTERM_BP_FAT	GO:0001819~positive regulation of cytokine production	7	5.03597	0.0271614	ENSBTAG00000008703, ENSBTAG00000010069, ENSBTAG00000003366, ENSBTAG00000008142, ENSBTAG00000016061, ENSBTAG00000010531, ENSBTAG00000046580
88	GOTERM_MF_FAT	GO:0005525~GTP binding	8	5.7554	0.0291354	ENSBTAG00000008471, ENSBTAG00000030913, ENSBTAG00000030674, ENSBTAG00000014549, ENSBTAG00000014529, ENSBTAG00000000892, ENSBTAG00000034349, ENSBTAG00000020647
89	GOTERM_CC_FAT	GO:0042567~insulin-like growth factor ternary complex	2	1.43885	0.029499	ENSBTAG00000033299, ENSBTAG00000011082
90	GOTERM_CC_FAT	GO:0016942~insulin-like growth factor binding protein complex	2	1.43885	0.029499	ENSBTAG00000033299, ENSBTAG00000011082
91	GOTERM_CC_FAT	GO:0036454~growth factor complex	2	1.43885	0.029499	ENSBTAG00000033299, ENSBTAG00000011082
92	GOTERM_BP_FAT	GO:0032481~positive regulation of type I interferon production	3	2.15827	0.0304671	ENSBTAG00000003366, ENSBTAG00000008142, ENSBTAG00000046580
93	GOTERM_BP_FAT	GO:0002697~regulation of immune effector process	7	5.03597	0.0309846	ENSBTAG00000018137, ENSBTAG00000020538, ENSBTAG00000019585, ENSBTAG00000003366, ENSBTAG00000016061, ENSBTAG00000000892, ENSBTAG00000046580
94	GOTERM_BP_FAT	GO:0001816~cytokine production	9	6.47482	0.0317941	ENSBTAG00000008703, ENSBTAG00000010069, ENSBTAG00000014707, ENSBTAG00000003366, ENSBTAG00000008142, ENSBTAG00000016061, ENSBTAG00000000604, ENSBTAG00000010531, ENSBTAG00000046580
95	GOTERM_BP_FAT	GO:0044248~cellular catabolic process	16	11.5108	0.0318432	ENSBTAG00000014707, ENSBTAG00000007689, ENSBTAG00000011082, ENSBTAG00000010531, ENSBTAG00000043553, ENSBTAG00000020536, ENSBTAG00000020538, ENSBTAG00000005998, ENSBTAG00000008039, ENSBTAG00000008909, ENSBTAG00000002255, ENSBTAG00000009911, ENSBTAG00000019770, ENSBTAG00000016048, ENSBTAG00000016661, ENSBTAG00000012335
96	GOTERM_BP_FAT	GO:0002253~activation of immune response	6	4.31655	0.0319161	ENSBTAG00000018137, ENSBTAG00000003366, ENSBTAG00000008142, ENSBTAG00000016061, ENSBTAG00000000892, ENSBTAG00000046580
97	GOTERM_BP_FAT	GO:0002221~pattern recognition receptor signaling pathway	4	2.8777	0.0330333	ENSBTAG00000003366, ENSBTAG00000008142, ENSBTAG00000016061, ENSBTAG00000046580
98	GOTERM_MF_FAT	GO:0032561~guanyl ribonucleotide binding	8	5.7554	0.0359444	ENSBTAG00000008471, ENSBTAG00000030913, ENSBTAG00000030674, ENSBTAG00000014549, ENSBTAG00000014529, ENSBTAG00000000892, ENSBTAG00000034349, ENSBTAG00000020647
99	GOTERM_BP_FAT	GO:0002758~innate immune response-activating signal transduction	4	2.8777	0.035991	ENSBTAG00000003366, ENSBTAG00000008142, ENSBTAG00000016061, ENSBTAG00000046580
100	GOTERM_MF_FAT	GO:0019001~guanyl nucleotide binding	8	5.7554	0.0364022	ENSBTAG00000008471, ENSBTAG00000030913, ENSBTAG00000030674, ENSBTAG00000014549, ENSBTAG00000014529, ENSBTAG00000000892, ENSBTAG00000034349, ENSBTAG00000020647
101	GOTERM_BP_FAT	GO:0006915~apoptotic process	16	11.5108	0.0372087	ENSBTAG00000008916, ENSBTAG00000003033, ENSBTAG00000047766, ENSBTAG00000000396, ENSBTAG00000011082, ENSBTAG00000010531, ENSBTAG00000007554, ENSBTAG00000008625, ENSBTAG00000025462, ENSBTAG00000008703, ENSBTAG00000009768, ENSBTAG00000018563, ENSBTAG00000011343, ENSBTAG00000002473, ENSBTAG00000008409, ENSBTAG00000021527
102	GOTERM_BP_FAT	GO:0019933~cAMP-mediated signaling	3	2.15827	0.0373971	ENSBTAG00000007665, ENSBTAG00000009520, ENSBTAG00000038639
103	GOTERM_MF_FAT	GO:0008009~chemokine activity	3	2.15827	0.0381221	ENSBTAG00000014113, ENSBTAG00000038639, ENSBTAG00000006694
104	GOTERM_BP_FAT	GO:0071310~cellular response to organic substance	18	12.9496	0.0388819	ENSBTAG00000019979, ENSBTAG00000014113, ENSBTAG00000010069, ENSBTAG00000005287, ENSBTAG00000006934, ENSBTAG00000009520, ENSBTAG00000000396, ENSBTAG00000000892, ENSBTAG00000039513, ENSBTAG00000010531, ENSBTAG00000008703, ENSBTAG00000009768, ENSBTAG00000018563, ENSBTAG00000034918, ENSBTAG00000008909, ENSBTAG00000038639, ENSBTAG00000003177, ENSBTAG00000020647
105	GOTERM_BP_FAT	GO:0052548~regulation of endopeptidase activity	6	4.31655	0.0393857	ENSBTAG00000017531, ENSBTAG00000018137, ENSBTAG00000018563, ENSBTAG00000008916, ENSBTAG00000007554, ENSBTAG00000008409
106	GOTERM_BP_FAT	GO:0039530~MDA-5 signaling pathway	2	1.43885	0.0396111	ENSBTAG00000008142, ENSBTAG00000046580
107	GOTERM_MF_FAT	GO:0035639~purine ribonucleoside triphosphate binding	21	15.1079	0.0400843	ENSBTAG00000018125, ENSBTAG00000037527, ENSBTAG00000009520, ENSBTAG00000003366, ENSBTAG00000008142, ENSBTAG00000014549, ENSBTAG00000000396, ENSBTAG00000000892, ENSBTAG00000014529, ENSBTAG00000046580, ENSBTAG00000008703, ENSBTAG00000039861, ENSBTAG00000019933, ENSBTAG00000019437, ENSBTAG00000030913, ENSBTAG00000008471, ENSBTAG00000047600, ENSBTAG00000030674, ENSBTAG00000021527, ENSBTAG00000034349,…
108	GOTERM_BP_FAT	GO:0046822~regulation of nucleocytoplasmic transport	5	3.59712	0.0402285	ENSBTAG00000018563, ENSBTAG00000008471, ENSBTAG00000003366, ENSBTAG00000009677, ENSBTAG00000011082
109	GOTERM_BP_FAT	GO:0002831~regulation of response to biotic stimulus	5	3.59712	0.0410067	ENSBTAG00000020538, ENSBTAG00000019585, ENSBTAG00000003366, ENSBTAG00000000892, ENSBTAG00000046580
110	GOTERM_MF_FAT	GO:0032550~purine ribonucleoside binding	21	15.1079	0.0414931	ENSBTAG00000018125, ENSBTAG00000037527, ENSBTAG00000009520, ENSBTAG00000003366, ENSBTAG00000008142, ENSBTAG00000014549, ENSBTAG00000000396, ENSBTAG00000000892, ENSBTAG00000014529, ENSBTAG00000046580, ENSBTAG00000008703, ENSBTAG00000039861, ENSBTAG00000019933, ENSBTAG00000019437, ENSBTAG00000030913, ENSBTAG00000008471, ENSBTAG00000047600, ENSBTAG00000030674, ENSBTAG00000021527, ENSBTAG00000034349,…
111	GOTERM_MF_FAT	GO:0001883~purine nucleoside binding	21	15.1079	0.0417315	ENSBTAG00000018125, ENSBTAG00000037527, ENSBTAG00000009520, ENSBTAG00000003366, ENSBTAG00000008142, ENSBTAG00000014549, ENSBTAG00000000396, ENSBTAG00000000892, ENSBTAG00000014529, ENSBTAG00000046580, ENSBTAG00000008703, ENSBTAG00000039861, ENSBTAG00000019933, ENSBTAG00000019437, ENSBTAG00000030913, ENSBTAG00000008471, ENSBTAG00000047600, ENSBTAG00000030674, ENSBTAG00000021527, ENSBTAG00000034349,…
112	GOTERM_MF_FAT	GO:0032549~ribonucleoside binding	21	15.1079	0.0422112	ENSBTAG00000018125, ENSBTAG00000037527, ENSBTAG00000009520, ENSBTAG00000003366, ENSBTAG00000008142, ENSBTAG00000014549, ENSBTAG00000000396, ENSBTAG00000000892, ENSBTAG00000014529, ENSBTAG00000046580, ENSBTAG00000008703, ENSBTAG00000039861, ENSBTAG00000019933, ENSBTAG00000019437, ENSBTAG00000030913, ENSBTAG00000008471, ENSBTAG00000047600, ENSBTAG00000030674, ENSBTAG00000021527, ENSBTAG00000034349,…
113	GOTERM_BP_FAT	GO:0040007~growth	11	7.91367	0.0422906	ENSBTAG00000018563, ENSBTAG00000026676, ENSBTAG00000046768, ENSBTAG00000008909, ENSBTAG00000047600, ENSBTAG00000001814, ENSBTAG00000018955, ENSBTAG00000011082, ENSBTAG00000003177, ENSBTAG00000005596, ENSBTAG00000009206
114	GOTERM_BP_FAT	GO:0043434~response to peptide hormone	5	3.59712	0.0425889	ENSBTAG00000010069, ENSBTAG00000006934, ENSBTAG00000011082, ENSBTAG00000003177, ENSBTAG00000005596
115	GOTERM_BP_FAT	GO:0019935~cyclic-nucleotide-mediated signaling	3	2.15827	0.0429509	ENSBTAG00000007665, ENSBTAG00000009520, ENSBTAG00000038639
116	GOTERM_MF_FAT	GO:0001882~nucleoside binding	21	15.1079	0.0431828	ENSBTAG00000018125, ENSBTAG00000037527, ENSBTAG00000009520, ENSBTAG00000003366, ENSBTAG00000008142, ENSBTAG00000014549, ENSBTAG00000000396, ENSBTAG00000000892, ENSBTAG00000014529, ENSBTAG00000046580, ENSBTAG00000008703, ENSBTAG00000039861, ENSBTAG00000019933, ENSBTAG00000019437, ENSBTAG00000030913, ENSBTAG00000008471, ENSBTAG00000047600, ENSBTAG00000030674, ENSBTAG00000021527, ENSBTAG00000034349,…
117	GOTERM_BP_FAT	GO:0006694~steroid biosynthetic process	4	2.8777	0.0434037	ENSBTAG00000010069, ENSBTAG00000005287, ENSBTAG00000006934, ENSBTAG00000019770
118	GOTERM_BP_FAT	GO:0032101~regulation of response to external stimulus	10	7.19424	0.0437213	ENSBTAG00000018137, ENSBTAG00000014113, ENSBTAG00000020538, ENSBTAG00000019585, ENSBTAG00000003366, ENSBTAG00000038639, ENSBTAG00000006694, ENSBTAG00000001814, ENSBTAG00000000892, ENSBTAG00000046580
119	GOTERM_BP_FAT	GO:0008202~steroid metabolic process	5	3.59712	0.0442053	ENSBTAG00000010069, ENSBTAG00000005287, ENSBTAG00000006934, ENSBTAG00000019770, ENSBTAG00000010531
120	GOTERM_BP_FAT	GO:0052547~regulation of peptidase activity	6	4.31655	0.0458022	ENSBTAG00000017531, ENSBTAG00000018137, ENSBTAG00000018563, ENSBTAG00000008916, ENSBTAG00000007554, ENSBTAG00000008409
121	GOTERM_BP_FAT	GO:0098869~cellular oxidant detoxification	3	2.15827	0.0468135	ENSBTAG00000006354, ENSBTAG00000019770, ENSBTAG00000043553
122	GOTERM_MF_FAT	GO:0042379~chemokine receptor binding	3	2.15827	0.048272	ENSBTAG00000014113, ENSBTAG00000038639, ENSBTAG00000006694
123	GOTERM_BP_FAT	GO:0044106~cellular amine metabolic process	3	2.15827	0.0487909	ENSBTAG00000004256, ENSBTAG00000008039, ENSBTAG00000009911
124	GOTERM_BP_FAT	GO:1990748~cellular detoxification	3	2.15827	0.0487909	ENSBTAG00000006354, ENSBTAG00000019770, ENSBTAG00000043553
125	GOTERM_MF_FAT	GO:0032555~purine ribonucleotide binding	21	15.1079	0.0490932	ENSBTAG00000018125, ENSBTAG00000037527, ENSBTAG00000009520, ENSBTAG00000003366, ENSBTAG00000008142, ENSBTAG00000014549, ENSBTAG00000000396, ENSBTAG00000000892, ENSBTAG00000014529, ENSBTAG00000046580, ENSBTAG00000008703, ENSBTAG00000039861, ENSBTAG00000019933, ENSBTAG00000019437, ENSBTAG00000030913, ENSBTAG00000008471, ENSBTAG00000047600, ENSBTAG00000030674, ENSBTAG00000021527, ENSBTAG00000034349,…

## Sheet: 6 peak vs early lactation
Additional file 6 List of significant GO terms assignment for DEGs in bovine liver between peak of lactation and early lactation.
NO.	Category	ID-Term	Count	%	PValue	Genes
1	GOTERM_BP_FAT	GO:0051607~defense response to virus	13	17.3333	2.88e-10	ENSBTAG00000009768, ENSBTAG00000039861, ENSBTAG00000034918, ENSBTAG00000014707, ENSBTAG00000037527, ENSBTAG00000003366, ENSBTAG00000008471, ENSBTAG00000030913, ENSBTAG00000008142, ENSBTAG00000045588, ENSBTAG00000016061, ENSBTAG00000000892, ENSBTAG00000046580
2	GOTERM_BP_FAT	GO:0009615~response to virus	13	17.3333	2.26e-09	ENSBTAG00000009768, ENSBTAG00000039861, ENSBTAG00000034918, ENSBTAG00000014707, ENSBTAG00000037527, ENSBTAG00000003366, ENSBTAG00000008471, ENSBTAG00000030913, ENSBTAG00000008142, ENSBTAG00000045588, ENSBTAG00000016061, ENSBTAG00000000892, ENSBTAG00000046580
3	GOTERM_BP_FAT	GO:0098542~defense response to other organism	14	18.6667	1.76e-08	ENSBTAG00000009768, ENSBTAG00000039861, ENSBTAG00000034918, ENSBTAG00000014707, ENSBTAG00000037527, ENSBTAG00000003366, ENSBTAG00000008471, ENSBTAG00000030913, ENSBTAG00000008142, ENSBTAG00000045588, ENSBTAG00000016061, ENSBTAG00000000892, ENSBTAG00000046580, ENSBTAG00000026088
4	GOTERM_BP_FAT	GO:0051707~response to other organism	15	20	2.5e-07	ENSBTAG00000019979, ENSBTAG00000014707, ENSBTAG00000037527, ENSBTAG00000003366, ENSBTAG00000008142, ENSBTAG00000000892, ENSBTAG00000046580, ENSBTAG00000009768, ENSBTAG00000039861, ENSBTAG00000034918, ENSBTAG00000030913, ENSBTAG00000008471, ENSBTAG00000016061, ENSBTAG00000045588, ENSBTAG00000026088
5	GOTERM_BP_FAT	GO:0043207~response to external biotic stimulus	15	20	2.6e-07	ENSBTAG00000019979, ENSBTAG00000014707, ENSBTAG00000037527, ENSBTAG00000003366, ENSBTAG00000008142, ENSBTAG00000000892, ENSBTAG00000046580, ENSBTAG00000009768, ENSBTAG00000039861, ENSBTAG00000034918, ENSBTAG00000030913, ENSBTAG00000008471, ENSBTAG00000016061, ENSBTAG00000045588, ENSBTAG00000026088
6	GOTERM_BP_FAT	GO:0002252~immune effector process	14	18.6667	2.74e-07	ENSBTAG00000009768, ENSBTAG00000039861, ENSBTAG00000034918, ENSBTAG00000014707, ENSBTAG00000002258, ENSBTAG00000037527, ENSBTAG00000003366, ENSBTAG00000008471, ENSBTAG00000030913, ENSBTAG00000008142, ENSBTAG00000045588, ENSBTAG00000016061, ENSBTAG00000000892, ENSBTAG00000046580
7	GOTERM_BP_FAT	GO:0009605~response to external stimulus	22	29.3333	3.23e-07	ENSBTAG00000019979, ENSBTAG00000014113, ENSBTAG00000018125, ENSBTAG00000003889, ENSBTAG00000014707, ENSBTAG00000002258, ENSBTAG00000037527, ENSBTAG00000003366, ENSBTAG00000008142, ENSBTAG00000000892, ENSBTAG00000046580, ENSBTAG00000016227, ENSBTAG00000009768, ENSBTAG00000039861, ENSBTAG00000034918, ENSBTAG00000030913, ENSBTAG00000008471, ENSBTAG00000045588, ENSBTAG00000016061, ENSBTAG00000008353,…
8	GOTERM_BP_FAT	GO:0016032~viral process	13	17.3333	3.92e-07	ENSBTAG00000009768, ENSBTAG00000039861, ENSBTAG00000034918, ENSBTAG00000014707, ENSBTAG00000037527, ENSBTAG00000003366, ENSBTAG00000008471, ENSBTAG00000030913, ENSBTAG00000008142, ENSBTAG00000045588, ENSBTAG00000016061, ENSBTAG00000000892, ENSBTAG00000046580
9	GOTERM_BP_FAT	GO:0044764~multi-organism cellular process	13	17.3333	4.21e-07	ENSBTAG00000009768, ENSBTAG00000039861, ENSBTAG00000034918, ENSBTAG00000014707, ENSBTAG00000037527, ENSBTAG00000003366, ENSBTAG00000008471, ENSBTAG00000030913, ENSBTAG00000008142, ENSBTAG00000045588, ENSBTAG00000016061, ENSBTAG00000000892, ENSBTAG00000046580
10	GOTERM_BP_FAT	GO:0009607~response to biotic stimulus	15	20	5.24e-07	ENSBTAG00000019979, ENSBTAG00000014707, ENSBTAG00000037527, ENSBTAG00000003366, ENSBTAG00000008142, ENSBTAG00000000892, ENSBTAG00000046580, ENSBTAG00000009768, ENSBTAG00000039861, ENSBTAG00000034918, ENSBTAG00000030913, ENSBTAG00000008471, ENSBTAG00000016061, ENSBTAG00000045588, ENSBTAG00000026088
11	GOTERM_BP_FAT	GO:0044403~symbiosis, encompassing mutualism through parasitism	13	17.3333	7.41e-07	ENSBTAG00000009768, ENSBTAG00000039861, ENSBTAG00000034918, ENSBTAG00000014707, ENSBTAG00000037527, ENSBTAG00000003366, ENSBTAG00000008471, ENSBTAG00000030913, ENSBTAG00000008142, ENSBTAG00000045588, ENSBTAG00000016061, ENSBTAG00000000892, ENSBTAG00000046580
12	GOTERM_BP_FAT	GO:0044419~interspecies interaction between organisms	13	17.3333	7.57e-07	ENSBTAG00000009768, ENSBTAG00000039861, ENSBTAG00000034918, ENSBTAG00000014707, ENSBTAG00000037527, ENSBTAG00000003366, ENSBTAG00000008471, ENSBTAG00000030913, ENSBTAG00000008142, ENSBTAG00000045588, ENSBTAG00000016061, ENSBTAG00000000892, ENSBTAG00000046580
13	GOTERM_BP_FAT	GO:0006952~defense response	16	21.3333	1.09e-05	ENSBTAG00000014113, ENSBTAG00000014707, ENSBTAG00000002258, ENSBTAG00000037527, ENSBTAG00000003366, ENSBTAG00000008142, ENSBTAG00000000892, ENSBTAG00000046580, ENSBTAG00000009768, ENSBTAG00000039861, ENSBTAG00000034918, ENSBTAG00000030913, ENSBTAG00000008471, ENSBTAG00000016061, ENSBTAG00000045588, ENSBTAG00000026088
14	GOTERM_BP_FAT	GO:0010033~response to organic substance	20	26.6667	4.15e-05	ENSBTAG00000019979, ENSBTAG00000014113, ENSBTAG00000003889, ENSBTAG00000014707, ENSBTAG00000002258, ENSBTAG00000011116, ENSBTAG00000003366, ENSBTAG00000045728, ENSBTAG00000000892, ENSBTAG00000017514, ENSBTAG00000016227, ENSBTAG00000009768, ENSBTAG00000011343, ENSBTAG00000034918, ENSBTAG00000030913, ENSBTAG00000008471, ENSBTAG00000027625, ENSBTAG00000016801, ENSBTAG00000016661, ENSBTAG00000034323
15	GOTERM_BP_FAT	GO:0045087~innate immune response	10	13.3333	7.12e-05	ENSBTAG00000014113, ENSBTAG00000014707, ENSBTAG00000008471, ENSBTAG00000003366, ENSBTAG00000030913, ENSBTAG00000008142, ENSBTAG00000045588, ENSBTAG00000016061, ENSBTAG00000000892, ENSBTAG00000046580
16	GOTERM_BP_FAT	GO:0006955~immune response	14	18.6667	7.74e-05	ENSBTAG00000014113, ENSBTAG00000039861, ENSBTAG00000014707, ENSBTAG00000002258, ENSBTAG00000037527, ENSBTAG00000003366, ENSBTAG00000008471, ENSBTAG00000030913, ENSBTAG00000008142, ENSBTAG00000045588, ENSBTAG00000016061, ENSBTAG00000000892, ENSBTAG00000046580, ENSBTAG00000012700
17	GOTERM_MF_FAT	GO:0003725~double-stranded RNA binding	5	6.66667	0.000111	ENSBTAG00000039861, ENSBTAG00000037527, ENSBTAG00000003366, ENSBTAG00000008142, ENSBTAG00000046580
18	GOTERM_BP_FAT	GO:0048525~negative regulation of viral process	5	6.66667	0.000294	ENSBTAG00000014707, ENSBTAG00000030913, ENSBTAG00000045588, ENSBTAG00000016061, ENSBTAG00000046580
19	GOTERM_BP_FAT	GO:0030522~intracellular receptor signaling pathway	6	8	0.000406	ENSBTAG00000003889, ENSBTAG00000003366, ENSBTAG00000008142, ENSBTAG00000027625, ENSBTAG00000046580, ENSBTAG00000016801
20	GOTERM_BP_FAT	GO:0034097~response to cytokine	9	12	0.000537	ENSBTAG00000014113, ENSBTAG00000009768, ENSBTAG00000011343, ENSBTAG00000014707, ENSBTAG00000034918, ENSBTAG00000002258, ENSBTAG00000008471, ENSBTAG00000030913, ENSBTAG00000027625
21	GOTERM_BP_FAT	GO:0050792~regulation of viral process	7	9.33333	0.000558	ENSBTAG00000014707, ENSBTAG00000003366, ENSBTAG00000030913, ENSBTAG00000045588, ENSBTAG00000016061, ENSBTAG00000000892, ENSBTAG00000046580
22	GOTERM_BP_FAT	GO:0002218~activation of innate immune response	5	6.66667	0.000751	ENSBTAG00000003366, ENSBTAG00000008142, ENSBTAG00000016061, ENSBTAG00000000892, ENSBTAG00000046580
23	GOTERM_BP_FAT	GO:0043903~regulation of symbiosis, encompassing mutualism through parasitism	7	9.33333	0.000863	ENSBTAG00000014707, ENSBTAG00000003366, ENSBTAG00000030913, ENSBTAG00000045588, ENSBTAG00000016061, ENSBTAG00000000892, ENSBTAG00000046580
24	GOTERM_BP_FAT	GO:0043901~negative regulation of multi-organism process	5	6.66667	0.00124826	ENSBTAG00000014707, ENSBTAG00000030913, ENSBTAG00000045588, ENSBTAG00000016061, ENSBTAG00000046580
25	GOTERM_BP_FAT	GO:0035455~response to interferon-alpha	3	4	0.00136444	ENSBTAG00000009768, ENSBTAG00000034918, ENSBTAG00000008471
26	GOTERM_BP_FAT	GO:0039528~cytoplasmic pattern recognition receptor signaling pathway in response to virus	3	4	0.00158748	ENSBTAG00000003366, ENSBTAG00000008142, ENSBTAG00000046580
27	GOTERM_BP_FAT	GO:0031349~positive regulation of defense response	6	8	0.00162402	ENSBTAG00000014113, ENSBTAG00000003366, ENSBTAG00000008142, ENSBTAG00000016061, ENSBTAG00000000892, ENSBTAG00000046580
28	GOTERM_BP_FAT	GO:1903901~negative regulation of viral life cycle	4	5.33333	0.00214628	ENSBTAG00000014707, ENSBTAG00000030913, ENSBTAG00000045588, ENSBTAG00000016061
29	GOTERM_BP_FAT	GO:0006641~triglyceride metabolic process	4	5.33333	0.00235776	ENSBTAG00000001592, ENSBTAG00000002258, ENSBTAG00000007689, ENSBTAG00000011666
30	GOTERM_BP_FAT	GO:0045089~positive regulation of innate immune response	5	6.66667	0.00237033	ENSBTAG00000003366, ENSBTAG00000008142, ENSBTAG00000016061, ENSBTAG00000000892, ENSBTAG00000046580
31	GOTERM_BP_FAT	GO:0002253~activation of immune response	6	8	0.00241447	ENSBTAG00000003366, ENSBTAG00000008142, ENSBTAG00000016061, ENSBTAG00000000892, ENSBTAG00000046580, ENSBTAG00000012700
32	GOTERM_BP_FAT	GO:0043900~regulation of multi-organism process	7	9.33333	0.00291855	ENSBTAG00000014707, ENSBTAG00000003366, ENSBTAG00000030913, ENSBTAG00000045588, ENSBTAG00000016061, ENSBTAG00000000892, ENSBTAG00000046580
33	GOTERM_BP_FAT	GO:0006639~acylglycerol metabolic process	4	5.33333	0.00333105	ENSBTAG00000001592, ENSBTAG00000002258, ENSBTAG00000007689, ENSBTAG00000011666
34	GOTERM_BP_FAT	GO:0006638~neutral lipid metabolic process	4	5.33333	0.00346752	ENSBTAG00000001592, ENSBTAG00000002258, ENSBTAG00000007689, ENSBTAG00000011666
35	GOTERM_BP_FAT	GO:0006631~fatty acid metabolic process	6	8	0.00357996	ENSBTAG00000001592, ENSBTAG00000002258, ENSBTAG00000007689, ENSBTAG00000015505, ENSBTAG00000045728, ENSBTAG00000016048
36	GOTERM_BP_FAT	GO:0045088~regulation of innate immune response	5	6.66667	0.00443762	ENSBTAG00000003366, ENSBTAG00000008142, ENSBTAG00000016061, ENSBTAG00000000892, ENSBTAG00000046580
37	GOTERM_BP_FAT	GO:0002753~cytoplasmic pattern recognition receptor signaling pathway	3	4	0.00468426	ENSBTAG00000003366, ENSBTAG00000008142, ENSBTAG00000046580
38	GOTERM_BP_FAT	GO:0098586~cellular response to virus	3	4	0.00507764	ENSBTAG00000003366, ENSBTAG00000008142, ENSBTAG00000046580
39	GOTERM_BP_FAT	GO:0002221~pattern recognition receptor signaling pathway	4	5.33333	0.00612757	ENSBTAG00000003366, ENSBTAG00000008142, ENSBTAG00000016061, ENSBTAG00000046580
40	GOTERM_BP_FAT	GO:0045071~negative regulation of viral genome replication	3	4	0.00634542	ENSBTAG00000014707, ENSBTAG00000030913, ENSBTAG00000016061
41	GOTERM_BP_FAT	GO:0002758~innate immune response-activating signal transduction	4	5.33333	0.00673043	ENSBTAG00000003366, ENSBTAG00000008142, ENSBTAG00000016061, ENSBTAG00000046580
42	GOTERM_BP_FAT	GO:0002757~immune response-activating signal transduction	5	6.66667	0.00761652	ENSBTAG00000003366, ENSBTAG00000008142, ENSBTAG00000016061, ENSBTAG00000046580, ENSBTAG00000012700
43	GOTERM_BP_FAT	GO:0015755~fructose transport	2	2.66667	0.00854854	ENSBTAG00000007302, ENSBTAG00000034323
44	GOTERM_BP_FAT	GO:0050776~regulation of immune response	7	9.33333	0.00891688	ENSBTAG00000002258, ENSBTAG00000003366, ENSBTAG00000008142, ENSBTAG00000016061, ENSBTAG00000000892, ENSBTAG00000046580, ENSBTAG00000012700
45	GOTERM_BP_FAT	GO:0006633~fatty acid biosynthetic process	4	5.33333	0.00898923	ENSBTAG00000001592, ENSBTAG00000002258, ENSBTAG00000015505, ENSBTAG00000045728
46	GOTERM_BP_FAT	GO:0001817~regulation of cytokine production	7	9.33333	0.00901623	ENSBTAG00000014707, ENSBTAG00000002258, ENSBTAG00000003366, ENSBTAG00000008142, ENSBTAG00000016061, ENSBTAG00000000604, ENSBTAG00000046580
47	GOTERM_BP_FAT	GO:0002684~positive regulation of immune system process	8	10.6667	0.00902717	ENSBTAG00000014707, ENSBTAG00000003366, ENSBTAG00000008142, ENSBTAG00000016061, ENSBTAG00000008353, ENSBTAG00000000892, ENSBTAG00000046580, ENSBTAG00000012700
48	GOTERM_BP_FAT	GO:0032481~positive regulation of type I interferon production	3	4	0.00926395	ENSBTAG00000003366, ENSBTAG00000008142, ENSBTAG00000046580
49	GOTERM_MF_FAT	GO:0005353~fructose transmembrane transporter activity	2	2.66667	0.0094208	ENSBTAG00000007302, ENSBTAG00000034323
50	GOTERM_BP_FAT	GO:0002764~immune response-regulating signaling pathway	5	6.66667	0.00948798	ENSBTAG00000003366, ENSBTAG00000008142, ENSBTAG00000016061, ENSBTAG00000046580, ENSBTAG00000012700
51	GOTERM_BP_FAT	GO:0031347~regulation of defense response	7	9.33333	0.0100541	ENSBTAG00000014113, ENSBTAG00000002258, ENSBTAG00000003366, ENSBTAG00000008142, ENSBTAG00000016061, ENSBTAG00000000892, ENSBTAG00000046580
52	GOTERM_BP_FAT	GO:0033993~response to lipid	7	9.33333	0.0102715	ENSBTAG00000019979, ENSBTAG00000003889, ENSBTAG00000011116, ENSBTAG00000045728, ENSBTAG00000027625, ENSBTAG00000016801, ENSBTAG00000016227
53	GOTERM_BP_FAT	GO:0002682~regulation of immune system process	10	13.3333	0.0113664	ENSBTAG00000014707, ENSBTAG00000002258, ENSBTAG00000003366, ENSBTAG00000008142, ENSBTAG00000016061, ENSBTAG00000008353, ENSBTAG00000000892, ENSBTAG00000027625, ENSBTAG00000046580, ENSBTAG00000012700
54	GOTERM_BP_FAT	GO:0050778~positive regulation of immune response	6	8	0.0123731	ENSBTAG00000003366, ENSBTAG00000008142, ENSBTAG00000016061, ENSBTAG00000000892, ENSBTAG00000046580, ENSBTAG00000012700
55	GOTERM_BP_FAT	GO:0014070~response to organic cyclic compound	7	9.33333	0.0125077	ENSBTAG00000003889, ENSBTAG00000011116, ENSBTAG00000003366, ENSBTAG00000000892, ENSBTAG00000027625, ENSBTAG00000016661, ENSBTAG00000016801
56	GOTERM_BP_FAT	GO:0001816~cytokine production	7	9.33333	0.0134123	ENSBTAG00000014707, ENSBTAG00000002258, ENSBTAG00000003366, ENSBTAG00000008142, ENSBTAG00000016061, ENSBTAG00000000604, ENSBTAG00000046580
57	GOTERM_BP_FAT	GO:1903900~regulation of viral life cycle	4	5.33333	0.0137417	ENSBTAG00000014707, ENSBTAG00000030913, ENSBTAG00000045588, ENSBTAG00000016061
58	GOTERM_MF_FAT	GO:0004768~stearoyl-CoA 9-desaturase activity	2	2.66667	0.0140984	ENSBTAG00000015505, ENSBTAG00000045728
59	GOTERM_MF_FAT	GO:0016215~acyl-CoA desaturase activity	2	2.66667	0.0140984	ENSBTAG00000015505, ENSBTAG00000045728
60	GOTERM_BP_FAT	GO:0072330~monocarboxylic acid biosynthetic process	4	5.33333	0.0157015	ENSBTAG00000001592, ENSBTAG00000002258, ENSBTAG00000015505, ENSBTAG00000045728
61	GOTERM_BP_FAT	GO:0032479~regulation of type I interferon production	3	4	0.0158643	ENSBTAG00000003366, ENSBTAG00000008142, ENSBTAG00000046580
62	GOTERM_BP_FAT	GO:0032606~type I interferon production	3	4	0.0186406	ENSBTAG00000003366, ENSBTAG00000008142, ENSBTAG00000046580
63	GOTERM_MF_FAT	GO:0016717~oxidoreductase activity, acting on paired donors, with oxidation of a pair of donors resulting in the reduction of molecular oxygen to two molecules of water	2	2.66667	0.0187543	ENSBTAG00000015505, ENSBTAG00000045728
64	GOTERM_BP_FAT	GO:0032787~monocarboxylic acid metabolic process	6	8	0.0208058	ENSBTAG00000001592, ENSBTAG00000002258, ENSBTAG00000007689, ENSBTAG00000015505, ENSBTAG00000045728, ENSBTAG00000016048
65	GOTERM_BP_FAT	GO:0039530~MDA-5 signaling pathway	2	2.66667	0.0212369	ENSBTAG00000008142, ENSBTAG00000046580
66	GOTERM_BP_FAT	GO:0032020~ISG15-protein conjugation	2	2.66667	0.0212369	ENSBTAG00000014707, ENSBTAG00000012335
67	GOTERM_BP_FAT	GO:0070887~cellular response to chemical stimulus	14	18.6667	0.0213747	ENSBTAG00000019979, ENSBTAG00000014113, ENSBTAG00000003889, ENSBTAG00000002258, ENSBTAG00000001052, ENSBTAG00000000892, ENSBTAG00000017514, ENSBTAG00000009768, ENSBTAG00000034918, ENSBTAG00000013980, ENSBTAG00000038067, ENSBTAG00000027625, ENSBTAG00000016801, ENSBTAG00000034323
68	GOTERM_BP_FAT	GO:0008610~lipid biosynthetic process	6	8	0.0235035	ENSBTAG00000001592, ENSBTAG00000002258, ENSBTAG00000007689, ENSBTAG00000011666, ENSBTAG00000015505, ENSBTAG00000045728
69	GOTERM_BP_FAT	GO:0048584~positive regulation of response to stimulus	12	16	0.0238891	ENSBTAG00000025462, ENSBTAG00000014113, ENSBTAG00000006599, ENSBTAG00000002258, ENSBTAG00000003366, ENSBTAG00000008142, ENSBTAG00000016061, ENSBTAG00000000892, ENSBTAG00000027625, ENSBTAG00000046580, ENSBTAG00000016227, ENSBTAG00000012700
70	GOTERM_BP_FAT	GO:0045069~regulation of viral genome replication	3	4	0.0247535	ENSBTAG00000014707, ENSBTAG00000030913, ENSBTAG00000016061
71	GOTERM_MF_FAT	GO:0003727~single-stranded RNA binding	3	4	0.0249948	ENSBTAG00000003366, ENSBTAG00000008142, ENSBTAG00000046580
72	GOTERM_BP_FAT	GO:0080134~regulation of response to stress	9	12	0.0284304	ENSBTAG00000025462, ENSBTAG00000014113, ENSBTAG00000002258, ENSBTAG00000003366, ENSBTAG00000008142, ENSBTAG00000016061, ENSBTAG00000000892, ENSBTAG00000027625, ENSBTAG00000046580
73	GOTERM_BP_FAT	GO:0048545~response to steroid hormone	4	5.33333	0.0287034	ENSBTAG00000003889, ENSBTAG00000011116, ENSBTAG00000027625, ENSBTAG00000016801
74	GOTERM_BP_FAT	GO:0035457~cellular response to interferon-alpha	2	2.66667	0.029607	ENSBTAG00000009768, ENSBTAG00000034918
75	GOTERM_BP_FAT	GO:0019079~viral genome replication	3	4	0.0306793	ENSBTAG00000014707, ENSBTAG00000030913, ENSBTAG00000016061
76	GOTERM_MF_FAT	GO:0005496~steroid binding	3	4	0.035621	ENSBTAG00000011116, ENSBTAG00000002258, ENSBTAG00000039808
77	GOTERM_BP_FAT	GO:0019058~viral life cycle	4	5.33333	0.0357453	ENSBTAG00000014707, ENSBTAG00000030913, ENSBTAG00000045588, ENSBTAG00000016061
78	GOTERM_BP_FAT	GO:0002697~regulation of immune effector process	5	6.66667	0.0366007	ENSBTAG00000002258, ENSBTAG00000003366, ENSBTAG00000016061, ENSBTAG00000000892, ENSBTAG00000046580
79	GOTERM_BP_FAT	GO:0019752~carboxylic acid metabolic process	7	9.33333	0.0370492	ENSBTAG00000008683, ENSBTAG00000001592, ENSBTAG00000002258, ENSBTAG00000007689, ENSBTAG00000015505, ENSBTAG00000045728, ENSBTAG00000016048
80	GOTERM_BP_FAT	GO:0043436~oxoacid metabolic process	7	9.33333	0.0381167	ENSBTAG00000008683, ENSBTAG00000001592, ENSBTAG00000002258, ENSBTAG00000007689, ENSBTAG00000015505, ENSBTAG00000045728, ENSBTAG00000016048
81	GOTERM_BP_FAT	GO:0050709~negative regulation of protein secretion	3	4	0.042989	ENSBTAG00000002258, ENSBTAG00000016061, ENSBTAG00000027625
82	GOTERM_BP_FAT	GO:0046394~carboxylic acid biosynthetic process	4	5.33333	0.0435985	ENSBTAG00000001592, ENSBTAG00000002258, ENSBTAG00000015505, ENSBTAG00000045728
83	GOTERM_BP_FAT	GO:0044248~cellular catabolic process	10	13.3333	0.0448178	ENSBTAG00000020536, ENSBTAG00000003113, ENSBTAG00000014707, ENSBTAG00000002258, ENSBTAG00000007689, ENSBTAG00000016048, ENSBTAG00000043553, ENSBTAG00000016661, ENSBTAG00000012335, ENSBTAG00000026088
84	GOTERM_BP_FAT	GO:0039529~RIG-I signaling pathway	2	2.66667	0.0461366	ENSBTAG00000003366, ENSBTAG00000046580
