# Supplementary material for: Identification of candidate genes for milk production traits by RNA sequencing on bovine liver at different lactation stages
Source: BMC Genet. 2020 Jul 9;21:72. doi: 10.1186/s12863-020-00882-y (PMC7346489; doi:10.1186/s12863-020-00882-y)
Supplement: Supplementary file 7 — Additional file 7. List of significant KEGG pathway categories for DEGs in bovine liver between early lactation and dry period/peak of lactation and dry period/peak of lactation and early lactation. [file 12863_2020_882_MOESM7_ESM.xlsx]

## Sheet: 5 early lactation vs dry period
Additional file 5 List of differentially expressed genes in bovine liver between early lactation and dry period.
ID	log2FoldChange	pvalue	FDR q value	symbol	gene name	chr	start	end	length
ENSBTAG00000025554	inf	5e-05	0.00469012	LRRC73	leucine rich repeat containing 73	23	17025825	17028729	1168
ENSBTAG00000043553	5.57154	5e-05	0.00469012	GPX3	glutathione peroxidase 3 (plasma)	7	64286948	64295117	1564
ENSBTAG00000019770	4.26721	5e-05	0.00469012	APOA4	apolipoprotein A-IV	15	27906598	27919592	1409
ENSBTAG00000006354	4.07219	5e-05	0.00469012	HP	haptoglobin	18	39173137	39179293	1357
ENSBTAG00000003492	3.7739	0.00055	0.0308341	-		21	61025472	61032824	1199
ENSBTAG00000013054	3.66858	5e-05	0.00469012	MFSD2	major facilitator superfamily domain containing 2A	3	106724608	106737437	2091
ENSBTAG00000045989	3.4645	5e-05	0.00469012	CDC42EP5	CDC42 effector protein (Rho GTPase binding) 5	18	63119873	63124888	673
ENSBTAG00000004680	3.22735	0.00015	0.0111993	SLC13A5	solute carrier family 13 (sodium-dependent citrate transporter), member 5	19	25792457	25815845	1606
ENSBTAG00000011525	3.22065	5e-05	0.00469012	SMCT1	solute carrier family 5 (sodium/monocarboxylate cotransporter), member 8	5	65386758	65453818	2493
ENSBTAG00000011116	3.14608	5e-05	0.00469012	PAQR9	progestin and adipoQ receptor family member IX	1	127041077	127043157	1585
ENSBTAG00000016048	3.11006	5e-05	0.00469012	CPT1B	carnitine palmitoyltransferase 1B (muscle)	5	120098390	120107048	2968
ENSBTAG00000001448	2.8914	5e-05	0.00469012	INMT	indolethylamine N-methyltransferase	4	66002072	66006203	792
ENSBTAG00000002258	2.6448	5e-05	0.00469012	APOA1	apolipoprotein A-I	15	27932198	27934085	899
ENSBTAG00000047766	2.63765	5e-05	0.00469012	G0S2	G0/G1 switch 2	16	75539496	75540455	759
ENSBTAG00000020647	2.611	5e-05	0.00469012	RASL11B	RAS-like, family 11, member B	6	70179364	70183823	1921
ENSBTAG00000000986	2.58718	5e-05	0.00469012	USH1C	Usher syndrome 1C	15	35500294	35548988	2129
ENSBTAG00000006934	2.47951	5e-05	0.00469012	CYP11A1	cytochrome P450, family 11, subfamily A, polypeptide 1	21	34724299	34734990	1558
ENSBTAG00000038748	2.42704	5e-05	0.00469012	HBB	hemoglobin, beta	15	49022978	49024620	614
ENSBTAG00000038067	2.42677	5e-05	0.00469012	MT1A	metallothionein-1A	18	24106716	24108524	394
ENSBTAG00000001052	2.3813	5e-05	0.00469012	ADCY10	adenylate cyclase 10 (soluble)	3	824903	905840	4845
ENSBTAG00000019585	2.34463	5e-05	0.00469012	MYOM1	myomesin 1, 185kDa	24	37673540	37796145	5838
ENSBTAG00000002473	2.33779	5e-05	0.00469012	ANGPTL4	angiopoietin-like 4	7	18236482	18243588	1904
ENSBTAG00000022395	2.26544	5e-05	0.00469012	LOC104968478	serum amyloid A protein-like	29	26693334	26696508	555
ENSBTAG00000017188	2.23729	5e-05	0.00469012	C20ORF82	isthmin 1, angiogenesis inhibitor	13	7018843	7051645	2449
ENSBTAG00000016529	2.21485	5e-05	0.00469012	SLC25A30	solute carrier family 25, member 30	12	15590375	15614506	2010
ENSBTAG00000031814	2.06193	5e-05	0.00469012	SDS	serine dehydratase	17	63302876	63311105	1544
ENSBTAG00000024291	2.04939	5e-05	0.00469012	FAM71F2	family with sequence similarity 71, member F2	4	93461863	93486895	1148
ENSBTAG00000019554	2.02129	5e-05	0.00469012	FBP2	fructose-1,6-bisphosphatase 2	8	82396095	82438817	1281
ENSBTAG00000046768	2.02017	5e-05	0.00469012	IGFBP1	insulin-like growth factor binding protein 1	4	76720425	76725309	917
ENSBTAG00000018941	2.00262	0.00015	0.0111993	CPXM2	carboxypeptidase X (M14 family), member 2	26	43828547	43966115	2630
ENSBTAG00000014707	1.91719	5e-05	0.00469012	ISG15	ISG15 ubiquitin-like modifier	16	52714627	52715654	602
ENSBTAG00000008683	1.86007	5e-05	0.00469012	LDHA	lactate dehydrogenase A	29	26543855	26555892	1686
ENSBTAG00000019524	1.82638	5e-05	0.00469012	ITGAD	integrin, alpha D	25	27709271	27737085	3868
ENSBTAG00000047801	1.81414	5e-05	0.00469012	CRELD2	cysteine-rich with EGF-like domains 2	5	120933369	120940337	1355
ENSBTAG00000008124	1.79776	5e-05	0.00469012	GK	glycerol kinase	X	118110570	118186827	2005
ENSBTAG00000001675	1.76854	5e-05	0.00469012	ITPKA	inositol-trisphosphate 3-kinase A	10	37035180	37043518	1793
ENSBTAG00000002333	1.75361	5e-05	0.00469012	HOP	HOP homeobox	6	73639364	73671755	967
ENSBTAG00000009911	1.74603	5e-05	0.00469012	HDC	histidine decarboxylase	10	60140413	60162774	2323
ENSBTAG00000022394	1.73343	5e-05	0.00469012	SAA1	serum amyloid A1	29	26696726	26714918	816
ENSBTAG00000005718	1.73088	5e-05	0.00469012	PLIN2	perilipin 2	8	25129168	25137851	1824
ENSBTAG00000016864	1.7112	5e-05	0.00469012	LBP	lipopolysaccharide binding protein	13	67875398	67910095	1812
ENSBTAG00000016388	1.71029	5e-05	0.00469012	SLCO4A1	solute carrier organic anion transporter family, member 4A1	13	55148431	55172559	2331
ENSBTAG00000016069	1.69983	5e-05	0.00469012	ARF4	ADP-ribosylation factor 4	22	44150604	44169288	876
ENSBTAG00000031797	1.69032	5e-05	0.00469012	MANF	mesencephalic astrocyte-derived neurotrophic factor	22	49946213	49950052	819
ENSBTAG00000045742	1.68171	5e-05	0.00469012	C12orf75	chromosome 5 open reading frame, human C12orf75	5	69161737	69206621	1331
ENSBTAG00000000345	1.67247	5e-05	0.00469012	CLDN15	claudin 15	25	36039150	36045874	1370
ENSBTAG00000027879	1.66382	5e-05	0.00469012	MPC1	mitochondrial pyruvate carrier 1	9	102880267	102893601	959
ENSBTAG00000008726	1.64205	5e-05	0.00469012	NCS1	neuronal calcium sensor 1	11	100548300	100564121	813
ENSBTAG00000005596	1.62793	5e-05	0.00469012	IGFBP2	insulin-like growth factor binding protein 2, 36kDa	2	105338358	105367086	1141
ENSBTAG00000030520	1.61088	0.0001	0.00811049	PROB1	proline-rich basic protein 1	7	52288453	52294367	3045
ENSBTAG00000019603	1.61062	5e-05	0.00469012	LDHB	lactate dehydrogenase B	5	88962685	88981219	1284
ENSBTAG00000045588	1.60953	5e-05	0.00469012	LOC100298356	bone marrow stromal antigen 2	7	5655109	5659111	2468
ENSBTAG00000003502	1.59192	5e-05	0.00469012	SPOCK1	sparc/osteonectin, cwcv and kazal-like domains proteoglycan (testican) 1	7	49961405	49995991	1012
ENSBTAG00000001785	1.57694	0.00035	0.0220165	TGM3	transglutaminase 3	13	53261632	53304213	2632
ENSBTAG00000005287	1.55842	5e-05	0.00469012	CYP7A1	cytochrome P450, family 7, subfamily A, polypeptide 1	14	26348324	26358692	1662
ENSBTAG00000001829	1.55565	5e-05	0.00469012	SLC17A9	solute carrier family 17 (vesicular nucleotide transporter), member 9	13	54916946	54931350	2180
ENSBTAG00000007786	1.55427	5e-05	0.00469012	FBXL14	F-box and leucine-rich repeat protein 14	5	108598558	108614874	2812
ENSBTAG00000009886	1.54964	5e-05	0.00469012	KDELR3	KDEL (Lys-Asp-Glu-Leu) endoplasmic reticulum protein retention receptor 3	5	110660391	110673555	1445
ENSBTAG00000047330	1.54461	5e-05	0.00469012	FABP5	fatty acid binding protein 5 (psoriasis-associated)	14	46644559	46650621	978
ENSBTAG00000012805	1.54405	5e-05	0.00469012	TSPAN13	tetraspanin 13	4	25213088	25251241	1771
ENSBTAG00000046010	1.52701	0.0002	0.0142658	BHLHA15	basic helix-loop-helix family, member a15	25	38342493	38343056	564
ENSBTAG00000016801	1.50993	5e-05	0.00469012	RXRG	retinoid X receptor, gamma	3	3576656	3636912	2011
ENSBTAG00000047265	1.47759	5e-05	0.00469012	PPP1R14B	protein phosphatase 1 regulatory inhibitor subunit 14B	29	43163337	43163913	189
ENSBTAG00000019700	1.43631	5e-05	0.00469012	PC	pyruvate carboxylase	29	45508279	45611042	3973
ENSBTAG00000002255	1.43289	5e-05	0.00469012	BHMT	betaine--homocysteine S-methyltransferase	10	10127781	10151278	1836
ENSBTAG00000007662	1.42384	5e-05	0.00469012	GRP78	78 kDa glucose-regulated protein precursor	11	96115572	96119306	1971
ENSBTAG00000008384	1.39873	5e-05	0.00469012	SLC25A47	solute carrier family 25, member 47	21	66877661	66882899	987
ENSBTAG00000005244	1.37615	0.0003	0.019807	RASL11A	RAS-like, family 11, member A	12	32842320	32844939	776
ENSBTAG00000001660	1.36624	5e-05	0.00469012	SPTY2D1	SPT2, Suppressor of Ty, domain containing 1 (S. cerevisiae)	29	26356878	26373420	2222
ENSBTAG00000031863	1.34347	5e-05	0.00469012	HIG2	HIG2 protein	4	93460874	93462936	1201
ENSBTAG00000018723	1.33154	5e-05	0.00469012	SLC25A34	solute carrier family 25, member 34	16	53069568	53074055	2659
ENSBTAG00000014979	1.33108	5e-05	0.00469012	MFSD12	major facilitator superfamily domain containing 12	7	21594502	21604031	1529
ENSBTAG00000004256	1.31629	5e-05	0.00469012	ODC1	ornithine decarboxylase 1	11	87175389	87182661	1750
ENSBTAG00000031295	1.28201	5e-05	0.00469012	HSDL2	hydroxysteroid dehydrogenase like 2	8	103451979	103512723	1882
ENSBTAG00000008172	1.27513	5e-05	0.00469012	EGLN3	egl-9 family hypoxia-inducible factor 3	21	44805298	44834310	2030
ENSBTAG00000044106	1.27057	5e-05	0.00469012	SPIDR	scaffolding protein involved in DNA repair	14	20740850	21019769	2910
ENSBTAG00000005998	1.2387	5e-05	0.00469012	CCRN4L	CCR4 carbon catabolite repression 4-like	17	18892181	18910926	2086
ENSBTAG00000017574	1.23509	5e-05	0.00469012	LMNA	lamin A/C	3	14695234	14724663	2201
ENSBTAG00000005002	1.23213	5e-05	0.00469012	GALE	UDP-galactose-4-epimerase	2	129706509	129711871	1522
ENSBTAG00000023659	1.23027	5e-05	0.00469012	MT2	metallothionein 2A	18	24125366	24126333	421
ENSBTAG00000005658	1.21861	0.0002	0.0142658	ECE2	endothelin converting enzyme 2	1	83507399	83540024	815
ENSBTAG00000001595	1.21738	5e-05	0.00469012	MT1E	metallothionein 1E	18	24117440	24118787	387
ENSBTAG00000020558	1.21042	5e-05	0.00469012	APOC2	apolipoprotein C-II	18	53057717	53059957	515
ENSBTAG00000017566	1.21039	0.0001	0.00811049	TUFT1	tuftelin 1	3	19238258	19289328	2686
ENSBTAG00000011771	1.20672	0.00025	0.0170217	FICD	FIC domain containing	17	66628656	66632360	1530
ENSBTAG00000018248	1.19732	5e-05	0.00469012	MGLL	monoglyceride lipase	22	60443564	60493810	802
ENSBTAG00000014971	1.1971	5e-05	0.00469012	SEC61G	Sec61 gamma subunit	22	1445067	1451957	414
ENSBTAG00000008792	1.19246	5e-05	0.00469012	RNASE6	ribonuclease, RNase A family, k6	10	26402503	26404189	964
ENSBTAG00000020873	1.18805	5e-05	0.00469012	MAT2A	methionine adenosyltransferase II, alpha	11	49298517	49305175	2809
ENSBTAG00000008471	1.18241	0.00015	0.0111993	MX2	MX dynamin-like GTPase 2	1	143119272	143155057	2966
ENSBTAG00000004344	1.1816	5e-05	0.00469012	ACSL1	acyl-CoA synthetase long-chain family member 1	27	14223446	14288333	3665
ENSBTAG00000037527	1.17697	5e-05	0.00469012	OAS1Z	2',5'-oligoadenylate synthetase 1, 40/46kDa	17	63670249	63678163	1124
ENSBTAG00000039861	1.17397	5e-05	0.00469012	OAS1Y	2',5'-oligoadenylate synthetase 1, 40/46kDa	17	63638182	63646117	1675
ENSBTAG00000005530	1.165	0.00035	0.0220165	GNMT	glycine N-methyltransferase	23	16579597	16583029	1067
ENSBTAG00000032996	1.1582	0.0005	0.0285656	P4HA1	prolyl 4-hydroxylase, alpha polypeptide I	28	29229389	29329566	2621
ENSBTAG00000004248	1.15258	5e-05	0.00469012	MLYCD	malonyl-CoA decarboxylase	18	10250180	10263073	1637
ENSBTAG00000012069	1.15254	5e-05	0.00469012	CCDC167	coiled-coil domain containing 167	23	11358152	11373691	560
ENSBTAG00000009050	1.1468	5e-05	0.00469012	ADIPOR2	adiponectin receptor 2	5	108683276	108726886	1658
ENSBTAG00000011913	1.14341	5e-05	0.00469012	CKAP4	cytoskeleton-associated protein 4	5	69971127	69979910	1912
ENSBTAG00000048090	1.14189	5e-05	0.00469012	UBE2G2	ubiquitin-conjugating enzyme E2G 2	1	146114659	146120826	857
ENSBTAG00000022613	1.13952	5e-05	0.00469012	CYCS	cytochrome c, somatic	4	71186306	71189459	971
ENSBTAG00000016139	1.13484	0.0001	0.00811049	TMEM120A	transmembrane protein 120A	25	34726226	34731680	1305
ENSBTAG00000032026	1.12845	5e-05	0.00469012	GMPPB	GDP-mannose pyrophosphorylase B	22	51052512	51054901	1519
ENSBTAG00000003619	1.12818	5e-05	0.00469012	SEC24D	SEC24 family member D	6	7651873	7762502	3252
ENSBTAG00000008409	1.12414	0.0006	0.0328683	MYC	v-myc avian myelocytomatosis viral oncogene homolog	14	13769242	13775688	2206
ENSBTAG00000003072	1.11928	5e-05	0.00469012	ACADVL	acyl-CoA dehydrogenase, very long chain	19	27568181	27573378	2137
ENSBTAG00000020914	1.11463	5e-05	0.00469012	CPNE8	copine VIII	5	42421039	42698415	3482
ENSBTAG00000016661	1.11254	5e-05	0.00469012	USP18	ubiquitin specific peptidase 18	5	76388593	76404941	2005
ENSBTAG00000020371	1.09393	5e-05	0.00469012	ACOT8	acyl-CoA thioesterase 8	13	75327410	75339409	1163
ENSBTAG00000022246	1.07506	5e-05	0.00469012	C29H11orf86	chromosome 29 open reading frame, human C11orf86	29	45624666	45626152	936
ENSBTAG00000000186	1.07183	5e-05	0.00469012	FLAD1	flavin adenine dinucleotide synthetase 1	3	15658831	15664782	1773
ENSBTAG00000010445	1.07064	5e-05	0.00469012	DNASE2B	deoxyribonuclease II beta	3	59874334	59892664	1323
ENSBTAG00000016276	1.0702	5e-05	0.00469012	HAL	histidine ammonia-lyase	5	60618662	60641990	3504
ENSBTAG00000005910	1.06945	5e-05	0.00469012	OB-R	leptin receptor	3	80070983	80167311	2688
ENSBTAG00000010215	1.05956	5e-05	0.00469012	CREB3L3	cAMP responsive element binding protein 3-like 3	7	21088129	21099625	1977
ENSBTAG00000012936	1.05446	5e-05	0.00469012	THYN1	thymocyte nuclear protein 1	15	84856201	84860720	888
ENSBTAG00000017866	1.04745	5e-05	0.00469012	CD36	CD36 molecule (thrombospondin receptor)	4	40580268	40675486	2749
ENSBTAG00000000067	1.04671	5e-05	0.00469012	SDF2L1	stromal cell-derived factor 2-like 1	17	74104344	74106285	861
ENSBTAG00000012854	-1.0588	5e-05	0.00469012	GSDMB	gasdermin B	19	40880779	40907130	1369
ENSBTAG00000001814	-1.05893	5e-05	0.00469012	PLXND1	plexin D1	22	56776198	56825067	6018
ENSBTAG00000000061	-1.07	0.00095	0.0452648	PCDH7	protocadherin 7	6	51536068	52011690	3612
ENSBTAG00000012851	-1.07551	0.0001	0.00811049	SGLT1	solute carrier family 5 (sodium/glucose cotransporter), member 1	17	72690558	72741954	2248
ENSBTAG00000006928	-1.07621	5e-05	0.00469012	OAT	ornithine aminotransferase	26	44378156	44397476	2375
ENSBTAG00000022294	-1.08817	0.0005	0.0285656	FADS1	fatty acid desaturase 1	29	40940932	40952888	1532
ENSBTAG00000014191	-1.09278	5e-05	0.00469012	QSOX1	quiescin Q6 sulfhydryl oxidase 1	16	62804425	62845819	2511
ENSBTAG00000010991	-1.09452	0.0008	0.0404925	TTR	transthyretin	24	25854675	25863535	596
ENSBTAG00000048062	-1.09655	0.0007	0.03663	KDM6B	lysine (K)-specific demethylase 6B	19	28135116	28156510	5155
ENSBTAG00000021481	-1.09867	0.00015	0.0111993	CA14	carbonic anhydrase XIV	3	20420004	20427199	2255
ENSBTAG00000006136	-1.10152	0.00015	0.0111993	CDA	cytidine deaminase	2	132636462	132657392	1028
ENSBTAG00000000873	-1.11018	5e-05	0.00469012	SLC13A3	solute carrier family 13 (sodium-dependent dicarboxylate transporter), member 3	13	75979000	76062341	3329
ENSBTAG00000008816	-1.11392	5e-05	0.00469012	TRIM2	tripartite motif containing 2	17	4308227	4496300	6338
ENSBTAG00000021527	-1.11486	5e-05	0.00469012	IGF1R	insulin-like growth factor 1 receptor	21	7967718	8268246	3494
ENSBTAG00000010606	-1.12075	5e-05	0.00469012	PPP1R3B	protein phosphatase 1, regulatory subunit 3B	27	24316623	24317477	855
ENSBTAG00000008127	-1.124	5e-05	0.00469012	RBP5	retinol binding protein 5, cellular	5	103612338	103617674	880
ENSBTAG00000017056	-1.13555	5e-05	0.00469012	PKLR	pyruvate kinase, liver and RBC	3	15396974	15408994	2982
ENSBTAG00000016366	-1.13679	5e-05	0.00469012	ABCG8	ATP-binding cassette, sub-family G (WHITE), member 8	11	26156365	26175034	2182
ENSBTAG00000010543	-1.13809	5e-05	0.00469012	FGFR4	fibroblast growth factor receptor 4	7	39936132	39946911	3139
ENSBTAG00000020205	-1.14579	5e-05	0.00469012	PDE8B	phosphodiesterase 8B	10	8349027	8525171	2805
ENSBTAG00000000259	-1.15059	5e-05	0.00469012	CHIA	chitinase, acidic	3	32183898	32203685	1525
ENSBTAG00000014831	-1.16709	5e-05	0.00469012	PPP1R3C	protein phosphatase 1, regulatory subunit 3C	26	13270022	13274922	2565
ENSBTAG00000011545	-1.16715	5e-05	0.00469012	GDA	guanine deaminase	8	48658249	48782109	1959
ENSBTAG00000018464	-1.17227	5e-05	0.00469012	ZDHHC14	Bos taurus zinc finger, DHHC-type containing 14 (ZDHHC14), mRNA	9	95439713	95744856	2350
ENSBTAG00000030674	-1.18427	5e-05	0.00469012	AK4	adenylate kinase 4	3	80486670	80582769	2092
ENSBTAG00000001000	-1.18626	5e-05	0.00469012	CA13	carbonic anhydrase XIII	14	79679086	79733792	2918
ENSBTAG00000011922	-1.18634	5e-05	0.00469012	PLEC	plectin	14	2054755	2089358	13935
ENSBTAG00000017765	-1.20174	5e-05	0.00469012	GSTM1	glutathione S-transferase M1	3	33805751	33816442	1138
ENSBTAG00000014454	-1.21295	0.0005	0.0285656	PRR12	proline rich 12	18	56464378	56493041	6391
ENSBTAG00000020375	-1.22469	5e-05	0.00469012	LOC540627	cytochrome P450 2C42	26	16130324	16159362	1827
ENSBTAG00000004510	-1.23522	5e-05	0.00469012	SARDH	sarcosine dehydrogenase	11	104577773	104636974	2761
ENSBTAG00000012119	-1.23642	5e-05	0.00469012	PTPRZ1	protein tyrosine phosphatase, receptor-type, Z polypeptide 1	4	87077523	87295629	8099
ENSBTAG00000017200	-1.23975	5e-05	0.00469012	RHOJ	ras homolog family member J	10	75783882	75877396	2802
ENSBTAG00000013256	-1.25214	5e-05	0.00469012	LGR5	leucine-rich repeat containing G protein-coupled receptor 5	5	1076560	1204799	2734
ENSBTAG00000016472	-1.25237	5e-05	0.00469012	GSTM2	glutathione S-transferase M2	3	33823887	33834923	1077
ENSBTAG00000037570	-1.261	5e-05	0.00469012	LOC526757	solute carrier family 22 member 10	29	42120045	42155719	1659
ENSBTAG00000020755	-1.28041	5e-05	0.00469012	SELP	selectin P (granule membrane protein 140kDa, antigen CD62)	16	38049258	38080859	2670
ENSBTAG00000037456	-1.28142	0.0008	0.0404925	AHDC1	AT hook, DNA binding motif, containing 1	2	126350164	126354957	4794
ENSBTAG00000004014	-1.3099	5e-05	0.00469012	FBLN2	fibulin 2	22	58989966	59059184	3662
ENSBTAG00000021118	-1.31102	5e-05	0.00469012	CYP26A1	cytochrome P450, family 26, subfamily A, polypeptide 1	26	14460222	14463796	1721
ENSBTAG00000013029	-1.31527	5e-05	0.00469012	ARNTL	aryl hydrocarbon receptor nuclear translocator-like	15	39840791	39948770	2313
ENSBTAG00000038639	-1.31766	5e-05	0.00469012	CXCL9	chemokine (C-X-C motif) ligand 9	6	92600177	92604818	414
ENSBTAG00000046470	-1.32831	5e-05	0.00469012	ONECUT1	one cut homeobox 1	10	57712108	57744837	1777
ENSBTAG00000013303	-1.35819	5e-05	0.00469012	ACSS2	acyl-CoA synthetase short-chain family member 2	13	64794700	64841520	2898
ENSBTAG00000027182	-1.39115	5e-05	0.00469012	NR3C2	nuclear receptor subfamily 3, group C, member 2	17	9734164	10175893	2955
ENSBTAG00000017531	-1.39238	5e-05	0.00469012	FETUB	fetuin B	1	81151205	81166512	1434
ENSBTAG00000016227	-1.40181	0.00065	0.0345415	ASCL1	achaete-scute family bHLH transcription factor 1	5	67070164	67070823	660
ENSBTAG00000006349	-1.40543	5e-05	0.00469012	EXTL1	exostosin-like glycosyltransferase 1	2	127647569	127665804	3559
ENSBTAG00000047324	-1.40948	5e-05	0.00469012	-		26	16498733	16538258	1170
ENSBTAG00000038981	-1.41779	5e-05	0.00469012	LOC518134	adhesion G protein-coupled receptor E4	7	18708729	18745576	1908
ENSBTAG00000011881	-1.46681	5e-05	0.00469012	TDRD10	tudor domain containing 10	3	16090131	16147732	1281
ENSBTAG00000018220	-1.47041	5e-05	0.00469012	RGSL1	regulator of G-protein signaling like 1	16	65024927	65085008	3210
ENSBTAG00000015505	-1.47207	5e-05	0.00469012	FADS2	fatty acid desaturase 2	29	41045232	41082249	2956
ENSBTAG00000000817	-1.47475	5e-05	0.00469012	SYNJ2	synaptojanin 2	9	95981803	96094398	4350
ENSBTAG00000008688	-1.49554	5e-05	0.00469012	HEYL	hes-related family bHLH transcription factor with YRPW motif-like	3	107032465	107047976	3292
ENSBTAG00000037795	-1.49581	5e-05	0.00469012	CYP2C87	cytochrome P450, family 2, subfamily C, polypeptide 87	26	16030292	16065401	1839
ENSBTAG00000008625	-1.50938	5e-05	0.00469012	PLEKHF1	pleckstrin homology domain containing, family F (with FYVE domain) member 1	18	40424605	40434172	1736
ENSBTAG00000008353	-1.51286	5e-05	0.00469012	CDKN1A	cyclin-dependent kinase inhibitor 1A (p21, Cip1)	23	10551755	10568782	2352
ENSBTAG00000007176	-1.5475	5e-05	0.00469012	GDPD1	glycerophosphodiester phosphodiesterase domain containing 1	19	10410438	10461301	1185
ENSBTAG00000024869	-1.55203	0.0001	0.00811049	CX3CL1	chemokine (C-X3-C motif) ligand 1	18	25470741	25474347	1128
ENSBTAG00000040070	-1.55724	5e-05	0.00469012	SCGB1D	secretoglobin, family 1D, member 2	29	41378327	41381133	434
ENSBTAG00000004034	-1.57968	5e-05	0.00469012	SESN3	sestrin 3	15	15502214	15530868	1431
ENSBTAG00000007302	-1.6037	5e-05	0.00469012	LOC107131287	solute carrier family 2 (facilitated glucose/fructose transporter), member 5	14	77277853	77298969	651
ENSBTAG00000001410	-1.65015	0.00075	0.0384901	GRAMD1B	GRAM domain containing 1B	15	34577455	34764024	2751
ENSBTAG00000006676	-1.65114	5e-05	0.00469012	FIBIN	fin bud initiation factor homolog (zebrafish)	15	58477427	58481151	3716
ENSBTAG00000010069	-1.67758	5e-05	0.00469012	EGR1	early growth response 1	7	51438972	51441815	3083
ENSBTAG00000027625	-1.70248	5e-05	0.00469012	SFRP1	secreted frizzled-related protein 1	27	35900360	35943920	4226
ENSBTAG00000003393	-1.70249	0.00045	0.0267616	CCDC157	coiled-coil domain containing 157	17	71517208	71529381	2306
ENSBTAG00000000854	-1.71674	5e-05	0.00469012	SEC16B	SEC16 homolog B	16	60746757	60813334	3921
ENSBTAG00000003171	-1.72842	0.0002	0.0142658	SHANK2	SH3 and multiple ankyrin repeat domains 2	29	48217044	48378574	3827
ENSBTAG00000012104	-1.74266	5e-05	0.00469012	FOXA3	forkhead box A3	18	53834507	53841047	1769
ENSBTAG00000020391	-1.80772	5e-05	0.00469012	MEP1B	meprin A, beta	24	25292747	25329004	2300
ENSBTAG00000034323	-1.8448	5e-05	0.00469012	SLC2A5	solute carrier family 2 (facilitated glucose/fructose transporter), member 5	16	45252620	45255816	1355
ENSBTAG00000007439	-1.84579	5e-05	0.00469012	TENM4	teneurin transmembrane protein 4	29	16649262	17494246	8354
ENSBTAG00000011082	-1.84941	5e-05	0.00469012	IGF-I	insulin-like growth factor 1	5	66526644	66604781	862
ENSBTAG00000013167	-1.86824	5e-05	0.00469012	SIGLEC1	sialic acid binding Ig-like lectin 1, sialoadhesin	13	51945039	51963424	5507
ENSBTAG00000010345	-2.00026	5e-05	0.00469012	XPNPEP2	X-prolyl aminopeptidase (aminopeptidase P) 2, membrane-bound	X	13645353	13673398	2062
ENSBTAG00000003219	-2.04234	0.00075	0.0384901	FBXL7	F-box and leucine-rich repeat protein 7	20	57300938	57311455	1350
ENSBTAG00000039808	-2.04954	5e-05	0.00469012	SERPINA6	serpin peptidase inhibitor, clade A (alpha-1 antiproteinase, antitrypsin), member 6	21	59517403	59541532	1344
ENSBTAG00000003113	-2.15043	5e-05	0.00469012	RNF125	ring finger protein 125, E3 ubiquitin protein ligase	24	25448946	25496757	873
ENSBTAG00000033299	-2.15789	5e-05	0.00469012	IGFALS	Bos taurus insulin-like growth factor binding protein, acid labile subunit (IGFALS), mRNA	25	1366647	1368479	1833
ENSBTAG00000011666	-2.1585	5e-05	0.00469012	THRSP	thyroid hormone responsive	29	18084680	18090586	1398
ENSBTAG00000015065	-2.19474	0.0004	0.0244868	TMPRSS7	transmembrane protease, serine 7	1	57216916	57269202	2590
ENSBTAG00000006536	-2.75893	5e-05	0.00469012	CGN1	conglutinin	28	35592783	35602846	1310
ENSBTAG00000006536	-2.75893	5e-05	0.00469012	CGN1	conglutinin	28	35591906	35602715	1310
ENSBTAG00000018563	-3.62293	0.0001	0.00811049	SFRP2	secreted frizzled-related protein 2	17	3829564	3838138	1998

## Sheet: 7 early vs dry period
Additional file 7 List of significant KEGG pathway categories for DEGs in bovine liver between early lactation and dry period.
NO.	Database	KEGGID	Term	PValue	Count	Genes
1	KEGG PATHWAY	bta01100	Metabolic pathways	4.32e-11	44	ENSBTAG00000000259|ENSBTAG00000004344|ENSBTAG00000013303|ENSBTAG00000008124|ENSBTAG00000016472|ENSBTAG00000017056|ENSBTAG00000006934|ENSBTAG00000031814|ENSBTAG00000022294|ENSBTAG00000006136|ENSBTAG00000015505|ENSBTAG00000037795|ENSBTAG00000006349|ENSBTAG00000032026|ENSBTAG00000001000|ENSBTAG00000019554|ENSBTAG00000020873|ENSBTAG00000001675|ENSBTAG00000011545|ENSBTAG00000032996|ENSBTAG00000005287|…
2	KEGG PATHWAY	bta03320	PPAR signaling pathway	1.85e-08	10	ENSBTAG00000017866|ENSBTAG00000004344|ENSBTAG00000016048|ENSBTAG00000008124|ENSBTAG00000002473|ENSBTAG00000005287|ENSBTAG00000002258|ENSBTAG00000016801|ENSBTAG00000015505|ENSBTAG00000005718
3	KEGG PATHWAY	bta04979	Cholesterol metabolism	1.13e-06	7	ENSBTAG00000017866|ENSBTAG00000002473|ENSBTAG00000020558|ENSBTAG00000005287|ENSBTAG00000002258|ENSBTAG00000019770|ENSBTAG00000016366
4	KEGG PATHWAY	bta04152	AMPK signaling pathway	8.34e-06	9	ENSBTAG00000009050|ENSBTAG00000019554|ENSBTAG00000010215|ENSBTAG00000004248|ENSBTAG00000016048|ENSBTAG00000021527|ENSBTAG00000005910|ENSBTAG00000017866|ENSBTAG00000011082
5	KEGG PATHWAY	bta00620	Pyruvate metabolism	8.09e-05	5	ENSBTAG00000013303|ENSBTAG00000019700|ENSBTAG00000019603|ENSBTAG00000008683|ENSBTAG00000017056
6	KEGG PATHWAY	bta04920	Adipocytokine signaling pathway	0.000146623	6	ENSBTAG00000009050|ENSBTAG00000016048|ENSBTAG00000005910|ENSBTAG00000017866|ENSBTAG00000004344|ENSBTAG00000016801
7	KEGG PATHWAY	bta04950	Maturity onset diabetes of the young	0.000199881	4	ENSBTAG00000017056|ENSBTAG00000012104|ENSBTAG00000046470|ENSBTAG00000046010
8	KEGG PATHWAY	bta00270	Cysteine and methionine metabolism	0.000211127	5	ENSBTAG00000020873|ENSBTAG00000008683|ENSBTAG00000019603|ENSBTAG00000031814|ENSBTAG00000002255
9	KEGG PATHWAY	bta00640	Propanoate metabolism	0.000442786	4	ENSBTAG00000013303|ENSBTAG00000008683|ENSBTAG00000019603|ENSBTAG00000004248
10	KEGG PATHWAY	bta01212	Fatty acid metabolism	0.000538013	5	ENSBTAG00000015505|ENSBTAG00000003072|ENSBTAG00000004344|ENSBTAG00000022294|ENSBTAG00000016048
11	KEGG PATHWAY	bta00010	Glycolysis / Gluconeogenesis	0.000624561	5	ENSBTAG00000013303|ENSBTAG00000017056|ENSBTAG00000019603|ENSBTAG00000019554|ENSBTAG00000008683
12	KEGG PATHWAY	bta04975	Fat digestion and absorption	0.000845685	4	ENSBTAG00000019770|ENSBTAG00000017866|ENSBTAG00000002258|ENSBTAG00000016366
13	KEGG PATHWAY	bta04066	HIF-1 signaling pathway	0.00126146	6	ENSBTAG00000019603|ENSBTAG00000008353|ENSBTAG00000021527|ENSBTAG00000008683|ENSBTAG00000011082|ENSBTAG00000008172
14	KEGG PATHWAY	bta00260	Glycine, serine and threonine metabolism	0.00145577	4	ENSBTAG00000005530|ENSBTAG00000031814|ENSBTAG00000002255|ENSBTAG00000004510
15	KEGG PATHWAY	bta04978	Mineral absorption	0.00200109	4	ENSBTAG00000001595|ENSBTAG00000012851|ENSBTAG00000038067|ENSBTAG00000023659
16	KEGG PATHWAY	bta04211	Longevity regulating pathway	0.00293596	5	ENSBTAG00000009050|ENSBTAG00000021527|ENSBTAG00000011082|ENSBTAG00000010215|ENSBTAG00000004034
17	KEGG PATHWAY	bta00480	Glutathione metabolism	0.00326928	4	ENSBTAG00000016472|ENSBTAG00000017765|ENSBTAG00000043553|ENSBTAG00000004256
18	KEGG PATHWAY	bta04922	Glucagon signaling pathway	0.00483759	5	ENSBTAG00000008683|ENSBTAG00000019603|ENSBTAG00000019554|ENSBTAG00000010215|ENSBTAG00000016048
19	KEGG PATHWAY	bta05160	Hepatitis C	0.00637257	6	ENSBTAG00000008353|ENSBTAG00000022613|ENSBTAG00000008409|ENSBTAG00000000345|ENSBTAG00000037527|ENSBTAG00000039861
20	KEGG PATHWAY	bta04931	Insulin resistance	0.00694085	5	ENSBTAG00000017866|ENSBTAG00000016048|ENSBTAG00000014831|ENSBTAG00000010606|ENSBTAG00000010215
21	KEGG PATHWAY	bta01200	Carbon metabolism	0.00776495	5	ENSBTAG00000013303|ENSBTAG00000019700|ENSBTAG00000031814|ENSBTAG00000019554|ENSBTAG00000017056
22	KEGG PATHWAY	bta04115	p53 signaling pathway	0.00839461	4	ENSBTAG00000004034|ENSBTAG00000011082|ENSBTAG00000022613|ENSBTAG00000008353
23	KEGG PATHWAY	bta01230	Biosynthesis of amino acids	0.00921808	4	ENSBTAG00000020873|ENSBTAG00000019700|ENSBTAG00000031814|ENSBTAG00000017056
24	KEGG PATHWAY	bta05216	Thyroid cancer	0.00945669	3	ENSBTAG00000008409|ENSBTAG00000016801|ENSBTAG00000008353
25	KEGG PATHWAY	bta04973	Carbohydrate digestion and absorption	0.00945669	3	ENSBTAG00000007302|ENSBTAG00000034323|ENSBTAG00000012851
26	KEGG PATHWAY	bta01524	Platinum drug resistance	0.00964884	4	ENSBTAG00000016472|ENSBTAG00000017765|ENSBTAG00000022613|ENSBTAG00000008353
27	KEGG PATHWAY	bta00071	Fatty acid degradation	0.0108148	3	ENSBTAG00000003072|ENSBTAG00000004344|ENSBTAG00000016048
28	KEGG PATHWAY	bta00520	Amino sugar and nucleotide sugar metabolism	0.0138535	3	ENSBTAG00000000259|ENSBTAG00000032026|ENSBTAG00000005002
29	KEGG PATHWAY	bta00120	Primary bile acid biosynthesis	0.014532	2	ENSBTAG00000005287|ENSBTAG00000020371
30	KEGG PATHWAY	bta05215	Prostate cancer	0.0152666	4	ENSBTAG00000021527|ENSBTAG00000011082|ENSBTAG00000010215|ENSBTAG00000008353
31	KEGG PATHWAY	bta04550	Signaling pathways regulating pluripotency of stem cells	0.0159703	5	ENSBTAG00000008409|ENSBTAG00000021527|ENSBTAG00000046470|ENSBTAG00000011082|ENSBTAG00000010543
32	KEGG PATHWAY	bta05224	Breast cancer	0.0159703	5	ENSBTAG00000008409|ENSBTAG00000008688|ENSBTAG00000008353|ENSBTAG00000011082|ENSBTAG00000021527
33	KEGG PATHWAY	bta00330	Arginine and proline metabolism	0.0164192	3	ENSBTAG00000004256|ENSBTAG00000032996|ENSBTAG00000006928
34	KEGG PATHWAY	bta05222	Small cell lung cancer	0.0177285	4	ENSBTAG00000008409|ENSBTAG00000016801|ENSBTAG00000022613|ENSBTAG00000008353
35	KEGG PATHWAY	bta00910	Nitrogen metabolism	0.0180126	2	ENSBTAG00000021481|ENSBTAG00000001000
36	KEGG PATHWAY	bta05144	Malaria	0.0182677	3	ENSBTAG00000017866|ENSBTAG00000020755|ENSBTAG00000038748
37	KEGG PATHWAY	bta05200	Pathways in cancer	0.0205236	11	ENSBTAG00000008353|ENSBTAG00000021527|ENSBTAG00000022613|ENSBTAG00000016472|ENSBTAG00000008409|ENSBTAG00000011082|ENSBTAG00000017765|ENSBTAG00000016801|ENSBTAG00000008688|ENSBTAG00000008172|ENSBTAG00000010543
38	KEGG PATHWAY	bta04913	Ovarian steroidogenesis	0.0212485	3	ENSBTAG00000021527|ENSBTAG00000006934|ENSBTAG00000011082
39	KEGG PATHWAY	bta04928	Parathyroid hormone synthesis, secretion and action	0.0241315	4	ENSBTAG00000016801|ENSBTAG00000010069|ENSBTAG00000010215|ENSBTAG00000008353
40	KEGG PATHWAY	bta05169	Epstein-Barr virus infection	0.0248912	6	ENSBTAG00000008353|ENSBTAG00000022613|ENSBTAG00000014707|ENSBTAG00000008409|ENSBTAG00000037527|ENSBTAG00000039861
41	KEGG PATHWAY	bta04977	Vitamin digestion and absorption	0.0259015	2	ENSBTAG00000019770|ENSBTAG00000002258
42	KEGG PATHWAY	bta00140	Steroid hormone biosynthesis	0.0279612	3	ENSBTAG00000006934|ENSBTAG00000037795|ENSBTAG00000005287
43	KEGG PATHWAY	bta00340	Histidine metabolism	0.0280561	2	ENSBTAG00000009911|ENSBTAG00000016276
44	KEGG PATHWAY	bta05202	Transcriptional misregulation in cancer	0.0313766	5	ENSBTAG00000008409|ENSBTAG00000016801|ENSBTAG00000008353|ENSBTAG00000011082|ENSBTAG00000021527
45	KEGG PATHWAY	bta05225	Hepatocellular carcinoma	0.0313766	5	ENSBTAG00000016472|ENSBTAG00000008409|ENSBTAG00000008353|ENSBTAG00000017765|ENSBTAG00000021527
46	KEGG PATHWAY	bta05230	Central carbon metabolism in cancer	0.0343166	3	ENSBTAG00000008409|ENSBTAG00000019603|ENSBTAG00000008683
47	KEGG PATHWAY	bta04918	Thyroid hormone synthesis	0.0370505	3	ENSBTAG00000043553|ENSBTAG00000010991|ENSBTAG00000010215
48	KEGG PATHWAY	bta05218	Melanoma	0.0384582	3	ENSBTAG00000021527|ENSBTAG00000011082|ENSBTAG00000008353
49	KEGG PATHWAY	bta05214	Glioma	0.0384582	3	ENSBTAG00000021527|ENSBTAG00000011082|ENSBTAG00000008353
50	KEGG PATHWAY	bta01040	Biosynthesis of unsaturated fatty acids	0.0398338	2	ENSBTAG00000015505|ENSBTAG00000022294
51	KEGG PATHWAY	bta05204	Chemical carcinogenesis	0.0398928	3	ENSBTAG00000016472|ENSBTAG00000017765|ENSBTAG00000037795
52	KEGG PATHWAY	bta00983	Drug metabolism - other enzymes	0.0474662	3	ENSBTAG00000016472|ENSBTAG00000006136|ENSBTAG00000017765
53	KEGG PATHWAY	bta04976	Bile secretion	0.0490599	3	ENSBTAG00000005287|ENSBTAG00000016366|ENSBTAG00000012851

## Sheet: 7 peak vs dry period
Additional file 7 List of significant KEGG pathway categories for DEGs in bovine liver between peak of lactation and dry period.
NO.	Database	KEGGID	Term	PValue	Count	Genes
1	KEGG PATHWAY	bta05160	Hepatitis C	2.44e-05	8	ENSBTAG00000016061|ENSBTAG00000030913|ENSBTAG00000003366|ENSBTAG00000008703|ENSBTAG00000008409|ENSBTAG00000000345|ENSBTAG00000037527|ENSBTAG00000039861
2	KEGG PATHWAY	bta04913	Ovarian steroidogenesis	7.02e-05	5	ENSBTAG00000009520|ENSBTAG00000010531|ENSBTAG00000006934|ENSBTAG00000011082|ENSBTAG00000021527
3	KEGG PATHWAY	bta05169	Epstein-Barr virus infection	0.0001966	8	ENSBTAG00000003366|ENSBTAG00000014707|ENSBTAG00000003033|ENSBTAG00000008703|ENSBTAG00000025462|ENSBTAG00000008409|ENSBTAG00000037527|ENSBTAG00000039861
4	KEGG PATHWAY	bta05164	Influenza A	0.000324894	7	ENSBTAG00000008142|ENSBTAG00000016061|ENSBTAG00000030913|ENSBTAG00000003366|ENSBTAG00000008703|ENSBTAG00000037527|ENSBTAG00000039861
5	KEGG PATHWAY	bta05162	Measles	0.000726454	6	ENSBTAG00000008142|ENSBTAG00000030913|ENSBTAG00000003366|ENSBTAG00000008703|ENSBTAG00000037527|ENSBTAG00000039861
6	KEGG PATHWAY	bta05218	Melanoma	0.00197749	4	ENSBTAG00000025462|ENSBTAG00000021527|ENSBTAG00000011082|ENSBTAG00000003033
7	KEGG PATHWAY	bta05214	Glioma	0.00197749	4	ENSBTAG00000025462|ENSBTAG00000021527|ENSBTAG00000011082|ENSBTAG00000003033
8	KEGG PATHWAY	bta05216	Thyroid cancer	0.00358819	3	ENSBTAG00000025462|ENSBTAG00000008409|ENSBTAG00000003033
9	KEGG PATHWAY	bta05224	Breast cancer	0.00380555	5	ENSBTAG00000025462|ENSBTAG00000021527|ENSBTAG00000008409|ENSBTAG00000011082|ENSBTAG00000003033
10	KEGG PATHWAY	bta04622	RIG-I-like receptor signaling pathway	0.00476831	4	ENSBTAG00000014707|ENSBTAG00000008142|ENSBTAG00000003366|ENSBTAG00000046580
11	KEGG PATHWAY	bta04010	MAPK signaling pathway	0.00495679	7	ENSBTAG00000008409|ENSBTAG00000013863|ENSBTAG00000003033|ENSBTAG00000025462|ENSBTAG00000011082|ENSBTAG00000021527|ENSBTAG00000019933
12	KEGG PATHWAY	bta04979	Cholesterol metabolism	0.00533126	3	ENSBTAG00000002473|ENSBTAG00000019770|ENSBTAG00000005287
13	KEGG PATHWAY	bta00380	Tryptophan metabolism	0.00533126	3	ENSBTAG00000008039|ENSBTAG00000001448|ENSBTAG00000010531
14	KEGG PATHWAY	bta05168	Herpes simplex virus 1 infection	0.0064917	7	ENSBTAG00000008142|ENSBTAG00000003366|ENSBTAG00000045588|ENSBTAG00000008703|ENSBTAG00000000892|ENSBTAG00000037527|ENSBTAG00000039861
15	KEGG PATHWAY	bta05202	Transcriptional misregulation in cancer	0.00798611	5	ENSBTAG00000025462|ENSBTAG00000021527|ENSBTAG00000008409|ENSBTAG00000011082|ENSBTAG00000003033
16	KEGG PATHWAY	bta05225	Hepatocellular carcinoma	0.00798611	5	ENSBTAG00000025462|ENSBTAG00000021527|ENSBTAG00000008409|ENSBTAG00000031788|ENSBTAG00000003033
17	KEGG PATHWAY	bta00480	Glutathione metabolism	0.00876308	3	ENSBTAG00000043553|ENSBTAG00000004256|ENSBTAG00000031788
18	KEGG PATHWAY	bta05213	Endometrial cancer	0.00966538	3	ENSBTAG00000025462|ENSBTAG00000008409|ENSBTAG00000003033
19	KEGG PATHWAY	bta04213	Longevity regulating pathway - multiple species	0.0106199	3	ENSBTAG00000009520|ENSBTAG00000021527|ENSBTAG00000011082
20	KEGG PATHWAY	bta00140	Steroid hormone biosynthesis	0.0111169	3	ENSBTAG00000006934|ENSBTAG00000010531|ENSBTAG00000005287
21	KEGG PATHWAY	bta04623	Cytosolic DNA-sensing pathway	0.0116272	3	ENSBTAG00000000892|ENSBTAG00000012406|ENSBTAG00000003366
22	KEGG PATHWAY	bta04152	AMPK signaling pathway	0.0131596	4	ENSBTAG00000021527|ENSBTAG00000019554|ENSBTAG00000011082|ENSBTAG00000016048
23	KEGG PATHWAY	bta04068	FoxO signaling pathway	0.0151205	4	ENSBTAG00000025462|ENSBTAG00000021527|ENSBTAG00000011082|ENSBTAG00000003033
24	KEGG PATHWAY	bta05220	Chronic myeloid leukemia	0.0168243	3	ENSBTAG00000025462|ENSBTAG00000008409|ENSBTAG00000003033
25	KEGG PATHWAY	bta04115	p53 signaling pathway	0.0181287	3	ENSBTAG00000025462|ENSBTAG00000011082|ENSBTAG00000003033
26	KEGG PATHWAY	bta03320	PPAR signaling pathway	0.0194879	3	ENSBTAG00000002473|ENSBTAG00000005287|ENSBTAG00000016048
27	KEGG PATHWAY	bta04550	Signaling pathways regulating pluripotency of stem cells	0.0195732	4	ENSBTAG00000008409|ENSBTAG00000019084|ENSBTAG00000011082|ENSBTAG00000021527
28	KEGG PATHWAY	bta04976	Bile secretion	0.0201881	3	ENSBTAG00000009520|ENSBTAG00000005287|ENSBTAG00000014848
29	KEGG PATHWAY	bta05210	Colorectal cancer	0.0246779	3	ENSBTAG00000025462|ENSBTAG00000008409|ENSBTAG00000003033
30	KEGG PATHWAY	bta01100	Metabolic pathways	0.0274375	17	ENSBTAG00000043553|ENSBTAG00000001405|ENSBTAG00000019554|ENSBTAG00000031788|ENSBTAG00000012403|ENSBTAG00000004256|ENSBTAG00000007689|ENSBTAG00000008039|ENSBTAG00000009520|ENSBTAG00000006934|ENSBTAG00000001448|ENSBTAG00000030674|ENSBTAG00000007829|ENSBTAG00000005287|ENSBTAG00000009911|ENSBTAG00000019979|ENSBTAG00000002255
31	KEGG PATHWAY	bta04914	Progesterone-mediated oocyte maturation	0.0287973	3	ENSBTAG00000009520|ENSBTAG00000021527|ENSBTAG00000011082
32	KEGG PATHWAY	bta04061	Viral protein interaction with cytokine and cytokine receptor	0.0287973	3	ENSBTAG00000006694|ENSBTAG00000014113|ENSBTAG00000038639
33	KEGG PATHWAY	bta04211	Longevity regulating pathway	0.0296622	3	ENSBTAG00000009520|ENSBTAG00000021527|ENSBTAG00000011082
34	KEGG PATHWAY	bta01522	Endocrine resistance	0.0314331	3	ENSBTAG00000009520|ENSBTAG00000021527|ENSBTAG00000011082
35	KEGG PATHWAY	bta05222	Small cell lung cancer	0.0323389	3	ENSBTAG00000025462|ENSBTAG00000008409|ENSBTAG00000003033
36	KEGG PATHWAY	bta05161	Hepatitis B	0.0339655	4	ENSBTAG00000008409|ENSBTAG00000008142|ENSBTAG00000017122|ENSBTAG00000003366
37	KEGG PATHWAY	bta05200	Pathways in cancer	0.0367201	8	ENSBTAG00000000396|ENSBTAG00000031788|ENSBTAG00000021527|ENSBTAG00000003033|ENSBTAG00000025462|ENSBTAG00000008409|ENSBTAG00000011082|ENSBTAG00000009520
38	KEGG PATHWAY	bta04062	Chemokine signaling pathway	0.0457144	4	ENSBTAG00000009520|ENSBTAG00000006694|ENSBTAG00000014113|ENSBTAG00000038639
39	KEGG PATHWAY	bta04066	HIF-1 signaling pathway	0.0486533	3	ENSBTAG00000021527|ENSBTAG00000011082|ENSBTAG00000019933

## Sheet: 7 peak vs early lactation
Additional file 7 List of significant KEGG pathway categories for DEGs in bovine liver between peak of lactation and early lactation.
NO.	Database	KEGGID	Term	PValue	Count	Genes
1	KEGG PATHWAY	bta05169	Epstein-Barr virus infection	2.18e-06	8	ENSBTAG00000003366|ENSBTAG00000014707|ENSBTAG00000008353|ENSBTAG00000017514|ENSBTAG00000012700|ENSBTAG00000025462|ENSBTAG00000037527|ENSBTAG00000039861
2	KEGG PATHWAY	bta05160	Hepatitis C	3.19e-06	7	ENSBTAG00000016061|ENSBTAG00000030913|ENSBTAG00000003366|ENSBTAG00000008353|ENSBTAG00000017514|ENSBTAG00000037527|ENSBTAG00000039861
3	KEGG PATHWAY	bta03320	PPAR signaling pathway	1.59e-05	5	ENSBTAG00000015505|ENSBTAG00000045728|ENSBTAG00000002258|ENSBTAG00000016801|ENSBTAG00000016048
4	KEGG PATHWAY	bta05162	Measles	2.43e-05	6	ENSBTAG00000039861|ENSBTAG00000030913|ENSBTAG00000003366|ENSBTAG00000017514|ENSBTAG00000037527|ENSBTAG00000008142
5	KEGG PATHWAY	bta05216	Thyroid cancer	2.48e-05	4	ENSBTAG00000025462|ENSBTAG00000016801|ENSBTAG00000017514|ENSBTAG00000008353
6	KEGG PATHWAY	bta04622	RIG-I-like receptor signaling pathway	3.42e-05	5	ENSBTAG00000014707|ENSBTAG00000008142|ENSBTAG00000003113|ENSBTAG00000003366|ENSBTAG00000046580
7	KEGG PATHWAY	bta05164	Influenza A	6.79e-05	6	ENSBTAG00000039861|ENSBTAG00000016061|ENSBTAG00000030913|ENSBTAG00000003366|ENSBTAG00000037527|ENSBTAG00000008142
8	KEGG PATHWAY	bta05223	Non-small cell lung cancer	0.000144643	4	ENSBTAG00000025462|ENSBTAG00000016801|ENSBTAG00000017514|ENSBTAG00000008353
9	KEGG PATHWAY	bta05225	Hepatocellular carcinoma	0.000537623	5	ENSBTAG00000016472|ENSBTAG00000025462|ENSBTAG00000031788|ENSBTAG00000017514|ENSBTAG00000008353
10	KEGG PATHWAY	bta05222	Small cell lung cancer	0.000559187	4	ENSBTAG00000025462|ENSBTAG00000016801|ENSBTAG00000017514|ENSBTAG00000008353
11	KEGG PATHWAY	bta05168	Herpes simplex virus 1 infection	0.00114407	6	ENSBTAG00000008142|ENSBTAG00000003366|ENSBTAG00000045588|ENSBTAG00000000892|ENSBTAG00000037527|ENSBTAG00000039861
12	KEGG PATHWAY	bta00480	Glutathione metabolism	0.0015496	3	ENSBTAG00000016472|ENSBTAG00000043553|ENSBTAG00000031788
13	KEGG PATHWAY	bta05213	Endometrial cancer	0.00171804	3	ENSBTAG00000025462|ENSBTAG00000017514|ENSBTAG00000008353
14	KEGG PATHWAY	bta01212	Fatty acid metabolism	0.00189752	3	ENSBTAG00000045728|ENSBTAG00000015505|ENSBTAG00000016048
15	KEGG PATHWAY	bta05226	Gastric cancer	0.0022867	4	ENSBTAG00000025462|ENSBTAG00000016801|ENSBTAG00000017514|ENSBTAG00000008353
16	KEGG PATHWAY	bta05218	Melanoma	0.00284821	3	ENSBTAG00000025462|ENSBTAG00000017514|ENSBTAG00000008353
17	KEGG PATHWAY	bta05214	Glioma	0.00284821	3	ENSBTAG00000025462|ENSBTAG00000017514|ENSBTAG00000008353
18	KEGG PATHWAY	bta05220	Chronic myeloid leukemia	0.00309263	3	ENSBTAG00000025462|ENSBTAG00000017514|ENSBTAG00000008353
19	KEGG PATHWAY	bta04115	p53 signaling pathway	0.00334957	3	ENSBTAG00000025462|ENSBTAG00000017514|ENSBTAG00000008353
20	KEGG PATHWAY	bta05212	Pancreatic cancer	0.00334957	3	ENSBTAG00000025462|ENSBTAG00000017514|ENSBTAG00000008353
21	KEGG PATHWAY	bta01524	Platinum drug resistance	0.00375889	3	ENSBTAG00000016472|ENSBTAG00000031788|ENSBTAG00000008353
22	KEGG PATHWAY	bta05210	Colorectal cancer	0.00466595	3	ENSBTAG00000025462|ENSBTAG00000017514|ENSBTAG00000008353
23	KEGG PATHWAY	bta01040	Biosynthesis of unsaturated fatty acids	0.0064412	2	ENSBTAG00000045728|ENSBTAG00000015505
24	KEGG PATHWAY	bta01100	Metabolic pathways	0.00826353	12	ENSBTAG00000043553|ENSBTAG00000007689|ENSBTAG00000008160|ENSBTAG00000031788|ENSBTAG00000001675|ENSBTAG00000001052|ENSBTAG00000016472|ENSBTAG00000008683|ENSBTAG00000045728|ENSBTAG00000008945|ENSBTAG00000015505|ENSBTAG00000019979
25	KEGG PATHWAY	bta05143	African trypanosomiasis	0.0103424	2	ENSBTAG00000002258|ENSBTAG00000038748
26	KEGG PATHWAY	bta05219	Bladder cancer	0.0114458	2	ENSBTAG00000017514|ENSBTAG00000008353
27	KEGG PATHWAY	bta04973	Carbohydrate digestion and absorption	0.0114458	2	ENSBTAG00000007302|ENSBTAG00000034323
28	KEGG PATHWAY	bta04110	Cell cycle	0.0125027	3	ENSBTAG00000025462|ENSBTAG00000017514|ENSBTAG00000008353
29	KEGG PATHWAY	bta04152	AMPK signaling pathway	0.0127941	3	ENSBTAG00000045728|ENSBTAG00000017514|ENSBTAG00000016048
30	KEGG PATHWAY	bta04068	FoxO signaling pathway	0.0143093	3	ENSBTAG00000025462|ENSBTAG00000017514|ENSBTAG00000008353
31	KEGG PATHWAY	bta05200	Pathways in cancer	0.0161419	6	ENSBTAG00000031788|ENSBTAG00000008353|ENSBTAG00000017514|ENSBTAG00000016472|ENSBTAG00000025462|ENSBTAG00000016801
32	KEGG PATHWAY	bta00270	Cysteine and methionine metabolism	0.0163453	2	ENSBTAG00000008683|ENSBTAG00000008945
33	KEGG PATHWAY	bta05224	Breast cancer	0.0176338	3	ENSBTAG00000025462|ENSBTAG00000017514|ENSBTAG00000008353
34	KEGG PATHWAY	bta00561	Glycerolipid metabolism	0.0227349	2	ENSBTAG00000007689|ENSBTAG00000008160
35	KEGG PATHWAY	bta05217	Basal cell carcinoma	0.0234991	2	ENSBTAG00000025462|ENSBTAG00000008353
36	KEGG PATHWAY	bta00982	Drug metabolism - cytochrome P450	0.0234991	2	ENSBTAG00000016472|ENSBTAG00000031788
37	KEGG PATHWAY	bta04218	Cellular senescence	0.0250427	3	ENSBTAG00000025462|ENSBTAG00000017514|ENSBTAG00000008353
38	KEGG PATHWAY	bta00980	Metabolism of xenobiotics by cytochrome P450	0.0258545	2	ENSBTAG00000016472|ENSBTAG00000031788
39	KEGG PATHWAY	bta04623	Cytosolic DNA-sensing pathway	0.0258545	2	ENSBTAG00000000892|ENSBTAG00000003366
40	KEGG PATHWAY	bta05161	Hepatitis B	0.0276808	3	ENSBTAG00000008142|ENSBTAG00000003366|ENSBTAG00000008353
41	KEGG PATHWAY	bta05202	Transcriptional misregulation in cancer	0.0281344	3	ENSBTAG00000025462|ENSBTAG00000016801|ENSBTAG00000008353
42	KEGG PATHWAY	bta05204	Chemical carcinogenesis	0.0325771	2	ENSBTAG00000016472|ENSBTAG00000031788
43	KEGG PATHWAY	bta04920	Adipocytokine signaling pathway	0.033461	2	ENSBTAG00000016801|ENSBTAG00000016048
44	KEGG PATHWAY	bta00983	Drug metabolism - other enzymes	0.037089	2	ENSBTAG00000016472|ENSBTAG00000031788
45	KEGG PATHWAY	bta05165	Human papillomavirus infection	0.0378139	4	ENSBTAG00000014707|ENSBTAG00000017514|ENSBTAG00000030913|ENSBTAG00000008353
46	KEGG PATHWAY	bta05215	Prostate cancer	0.0488145	2	ENSBTAG00000017514|ENSBTAG00000008353
